# Supplementary material for: SETD5 modulates homeostasis of hematopoietic stem cells by mediating RNA Polymerase II pausing in cooperation with HCF-1
Source: Leukemia. 2021 Dec 1;36(4):1111–22. doi: 10.1038/s41375-021-01481-1 (PMC8979820; doi:10.1038/s41375-021-01481-1)
Supplement: Supplementary file 2 — Supplemental Table 1 [file 41375_2021_1481_MOESM2_ESM.xlsx]

## Sheet: Table S1
Table S1. List of Primers, antibody combinations and reagents.
Primers used for mouse genotype
Setd5 P1	AGCAGGAAGGTAGTTATTTGGAAC	Detect the Setd5 flox allele
Setd5 P2	AGTGAGATGATGAAAGTGCCTTC	Detect the Setd5 flox allele
Setd5 P3	TTCGTAACCATCACCACAGG	Detect the Setd5 flox allele
Setd5 P4	AGAGTTTACAAGAGAGCCTGGC	Detect the Setd5 flox allele
Setd5 P5	TCCTGACTCTTATCAGCATACGTG	Detect deleted Setd5 allele
Setd5 P6	ATTTGATGCCAGTGTTTGGC	Detect deleted Setd5 allele
Setd5 P7	TTCACAAAGGGTGGGCAAGT	Detect deleted Setd5 allele
Vav-Cre F1	CTAGGCCACAGAATTGAAAGATCT	Detect Vav-Cre allele
Vav-Cre R1	GTAGGTGGAAATTCTAGCATCATCC	Detect Vav-Cre allele
Vav-Cre F2	AGATGCCAGGACATCAGGAACCTG	Detect Vav-Cre allele
Vav-Cre R2	ATCAGCCACACCAGACACAGAGATC	Detect Vav-Cre allele
Mx1-cre F1	GTGAGTTTCGTTTCTGAGCTCC	Detect Mx1-Cre allele
Mx1-cre R1	CGGTTATTCAACTTGCACCA	Detect Mx1-Cre allele
Mx1-cre F2	GACAAAATGGTGAAGGTCGG	Detect Mx1-Cre allele
Mx1-cre R2	CAAAGGCGGAGTTACCAGAG	Detect Mx1-Cre allele
Primers used for RT-PCR (mouse)
Setd5-F	TGGGGATAGCAGTGCAACAG
Setd5-R	TCCGCTTCTTGGGTTTGGTT
P21-F	TGTCTTGCACTCTGGTGTCTGAGC
P21-R	TCTTGCAGAAGACCAATCTGCG
Cebpα-F	CAAGAACAGCAACGAGTACCG
Cebpα-R	GTCACTGGTCAACTCCAGCAC
Meg3-F	TCCTCACCTCCAATTTCCCCT
Meg3-R	GAGCGAGAGCCGTTCGATG
Flt3-F	GCTGTACGTGCTAAGAAGACC
Flt3-R	AGCATCTGATGTCTGTTCCGA
Foxo1-F	GCAAGAGCGGAAAATCACCC
Foxo1-R	AGTCATCGTTGCTGTGGGAC
Vwf-F	CTTCTGTACGCCTCAGCTATG
Vwf-R	GCCGTTGTAATTCCCACACAAG
Gata3-F	CTCGGCCATTCGTACATGGAA
Gata3-R	GGATACCTCTGCACCGTAGC
18S-F	AGTCCCTGCCCTTTGTACACA
18S-R	CGATCCGAGGGCCTCACTA
Chek1-F	GTTAAGCCACGAGAATGTAGTGA
Chek1-R	TTCAGGCATCCCTATGTCTGG
Cenpe-F	CTTCAGTGGCTGTCTGTGTTC
Cenpe-R	CCATCGCTCTGATAAATAGCGTT
Cdc20-F	TTCGTGTTCGAGAGCGATTTG
Cdc20-R	ACCTTGGAACTAGATTTGCCAG
Cdc2-F	AGAAGGTACTTACGGTGTGGT
Cdc2-R	GAGAGATTTCCCGAATTGCAGT
Aurkb-F	CAGAAGGAGAACGCCTACCC
Aurkb-R	GAGAGCAAGCGCAGATGTC
Primers used for ChIP assay (mouse)
Cdc2-F	TCTTCCAGATGATGCTTAGACTGT
Cdc2-R	CAGGTTACGACGGACCCTAAA
Cdc2-Promoter F	AGCTCAAGAGTCAGTTGGCG
Cdc2-Promoter R	TGCACGTAGACGTTCAAAGGA
Cdc20-5'UTR-F	GCCTTTCGCCCCGGTAG
Cdc20-5'UTR-R	GATGGGTGCGTCCAGTTGA
Cdc20-Promoter F	CCCAGATGCTCTAACTGCCG
Cdc20-Promoter R	GGAGCCCGAATCGGAACAC
Aurkb-5'UTR-F	CGGGAGAAGAAGAGCCGTTT
Aurkb-5'UTR-R	TGGATTTCGATCTCTCGGCG
Aurkb-Promoter F	TGGGGCATTGTAAAGGCAATA
Aurkb-Promoter R	ATGACCGAGTTCTTTCCGAAGAC
Chek1-TSS-F	GCGGTCGGTCTACTGAAGTC
Chek1-TSS-R	CCAAAACCTGCTTGCGTCAT
Cenpe-5'UTR-F	TTTCCCTTAGTCTGCAGCGG
Cenpe-5'UTR-R	CTACCTGCTGTTGAGGGGTC
Cenpe-Promoter F	TGCAGGCGTGACTCTAACAC
Cenpe-Promoter R	CACGGGACAGTCCAAGTGC
Prc1-TSS-F	CACGCATGCGCATATTGAGG
Prc1-TSS-R	TGGGATACAGAGACCGCCTA
Gapdh-Intron2F	TCTTTACTTTCGCGCCCTGA
Gapdh-Intron2R	TATGCACCTCACAACGCCAT
Antibody Combinations for hematopoietic stem/progenitor cell analysis
LT-HSC	Lin-Sca1+c-Kit+CD34-Flt3low
ST-HSC	Lin-Sca1+c-Kit+CD34+Flt3low
MPP	Lin-Sca1+c-Kit+CD34+Flt3+
SLAM-HSC	Lin-Sca1+c-Kit+CD150+CD48-
SLAM-MPP	Lin-Sca1+c-Kit+CD150-CD48-
HPC1	Lin-Sca1+c-Kit+CD150-CD48+
HPC2	Lin-Sca1+c-Kit+CD150+CD48+
LSK+	Lin-Sca1+c-Kit+
LK (HPCs)	Lin-c-Kit+Sca1-
CMP	Lin-c-Kit+Sca1-CD34+CD16/32low
GMP	Lin-c-Kit+Sca1-CD34+CD16/32high
MEP	Lin-c-Kit+Sca1-CD34-CD16/32low
CLP	Lin-CD127+Sca1lowc-Kitlow
Reagents and Tools table
Reagent/Resource	Source	Identifier
Antibodies
Anti-SETD5	Abclonal	Cat#A7304; RRID: AB_2767845
Anti-FLAG	Sigma	Cat#F1804; RRID: AB_262044
Anti-NCOR1	Cell Signaling Technology	Cat#5948; RRID: AB_10834809
Anti-OGT	Cell Signaling Technology	Cat#24083; RRID: AB_2716710
Anti-HDAC3	Cell Signaling Technology	Cat#60538; RRID: AB_2799589
Anti-TBL1X	Cell Signaling Technology	Cat#74499; RRID: AB_2799857
Anti-CTR9	Cell Signaling Technology	Cat#12619S; RRID: AB_2797971
Anti-Rpb1(D8L4Y) NTD	Cell Signaling Technology	Cat#14958S; RRID: AB_2687876
Anti-HCF1	Bethyl Laboratories	Cat#A301-400A; RRID: AB_961015
Anti-PAF1	Bethyl Laboratories	Cat#A300-172A; RRID: AB_309394
Anti-Pol II	Biolegend	Cat#664906; RRID: AB_2565554
Anti-H3K9me2	abcam	Cat#ab1220; RRID: AB_449854
Anti-H3pan-Kac	abcam	Cat#ab47915; RRID: AB_873860
Anti-H3K36me3	abcam	Cat#ab9050; RRID: AB_306966
Anti-H3K79me2	abcam	Cat#ab3594; RRID: AB_303937
Anti-H3K9me3	abcam	Cat#ab8898; RRID: AB_306848
Anti-H3	abcam	Cat#ab1791; RRID: AB_302613
Anti-H3K9ac	abcam	Cat#ab10812; RRID: AB_297491
Anti-H3K9me	Cell Signaling Technology	Cat#14186s; RRID: AB_2798416
Anti-H3K27ac	Cell Signaling Technology	Cat#8173; RRID: AB_10949503
Anti-H3K27me3	Cell Signaling Technology	Cat#9733; RRID: AB_2616029
Anti-GAPDH	Cell Signaling Technology	Cat#2118; RRID: AB_561053
Anti-β-Actin	Cell Signaling Technology	Cat#3700; RRID: AB_2242334
Anti-IgG	Cell Signaling Technology	Cat#5415; RRID: IMSR_APB:5415
Anti-IgG	abcam	Cat#ab171870; RRID: AB_2687657
Anti-H3K14ac	abcam	Cat#ab52946; RRID: AB_880442
Anti-H4K5ac	abcam	Cat#ab51997; RRID: AB_2264109
Anti-H4K8ac	abcam	Cat#ab45166; RRID: AB_732937
Anti-H4K12ac	abcam	Cat#ab177793; RRID: AB_2651187
Anti-mouse CD3-Biotin	eBioscience	Cat#13-0032-82; RRID: AB_2572762
Anti-mouse CD4-Biotin	eBioscience	Cat#13-0043-85; RRID: AB_466334
Anti-mouse CD8a-Biotin	eBioscience	Cat#13-0081-85; RRID: AB_466347
Anti-mouse Gr1-Biotin	eBioscience	Cat#13-5931-85; RRID: AB_466801
Anti-mouse Ter119-Biotin	eBioscience	Cat#13-5921-85; RRID: AB_466798
Anti-mouse B220-Biotin	Invitrogen	Cat#13-0452-85; RRID: AB_466450
Anti-mouse CD11b-Biotin	Invitrogen	Cat#13-0112-82; RRID: AB_466359
Anti-Streptavidin APC-cy7	BD	Cat#554063; RRID: AB_10054651
Anti-mouse c-Kit-PerCP-Cy5.5	BD	Cat#560557; RRID: AB_1645258
Anti-mouse Sca-1-PE-cy7	eBioscience	Cat#25-5981-82; RRID: AB_469669
Anti-mouse CD34-FITC	eBioscience	Cat#11-0341-85; RRID: AB_465022
Anti-mouse CD45.2-PerCP-Cy5.5	eBioscience	Cat#45-0454-82; RRID: AB_953590
Anti-mouse c-Kit-APC	Invitrogen	Cat#17-1171-82; RRID: AB_469430
Anti-mouse CD16/32-PE	Invitrogen	Cat#12-0161-83; RRID: AB_465569
Anti-mouse CD135-PE	Invitrogen	Cat#12-1351-83; RRID: AB_465860
Anti-mouse CD127-PE-Cy7	Invitrogen	Cat#12-1271-82; RRID: AB_465844
Anti-mouse CD48-FITC	Invitrogen	Cat#11-0481-85; RRID: AB_465078
Anti-mouse CD150-PE	Invitrogen	Cat#12-1502-82; RRID: AB_1548765
Anti-mouse CD45.1-APC	Invitrogen	Cat#17-0453-82; RRID: AB_469398
Anti-mouse CD3-PE	eBioscience	Cat#12-0031-82; RRID: AB_465496
Anti-mouse B220-FITC	eBioscience	Cat#11-0452-82; RRID: AB_465054
Anti-mouse CD11b-APC-cy7	eBioscience	Cat#47-0112-82; RRID: AB_160319
Anti-mouse Gr1-PE-cy7	Invitrogen	Cat#25-5931-82; RRID: AB_469663
Anti-mouse Ki67-APC	Invitrogen	Cat#50-5698-82; RRID: AB_2574235
Anti-mouse Annexin V-APC	BD	Cat#550475; RRID: AB_2868885
Anti-BrdU-APC	eBioscience	Cat#17-5071-42; RRID: AB_11040534
Chemicals, Enzymes and other reagents
Recombinant Mouse SCF	PeproTech	Cat#250-03
Recombinant Mouse TPO	PeproTech	Cat#315-14
Poly(I:C) (HMW)	InvivoGen	Cat#tlrl-pic
Puromycin	InvivoGen	Cat#ant-pr-1
Polybrene	Solarbio	Cat#H8761
MyeloCult™ GF M3434	STEMCELL	Cat#03434
BD FACS lysing solution	BD	Cat#349202
BD Binding buffer	BD	Cat#556454
BrdU	Sigma	Cat#B5002
Hoechst 33342	Sigma	Cat#14533
DAPI	Sigma	Cat#D9542
Anti-FLAG® M2 Magnetic Beads	Sigma	Cat#M8823
CD117 microbeads mouse	Miltenyi Biotec	Cat#130-091-224
Protein-A/G beads	Thermo fisher	Cat#26162
KAPA HiFi HotStart Ready Mix	Kapa	Cat#KK2601
Recombinant Ribonuclease Inhibitor	Takara	Cat#2313A
DNTP	Takara	Cat#4019
Dynabeads Myone streptavidin C1	Invitrogen	Cat#65001
Lineage Cell Depletion Kit	Miltenyi Biotec	Cat#130-090-858
APC BrdU Flow Kit	BD	Cat#552598
BD intraSure kit	BD	Cat#641776
PrimeScript™ RT reagent Kit	Takara	Cat#RR047A
MALBAC® Platinum Single Cell RNA Amplification Kit	YIKON GENOMICS	Cat#KT110700724
Agencourt AMPure XP 5ml kit	Beckman	Cat#A63880
SuperScript® II Reverse Transcriptase	Invitrogen	Cat#18064022
KAPA Hyper Prep Kits for Illumina	Kapa	Cat#KK8500
Silver Stain Kit	Thermo Fisher	Cat#24612
CFSE Cell Proliferation Kit	Thermo Fisher	Cat#C34554
