# Supplementary material for: SETD5 modulates homeostasis of hematopoietic stem cells by mediating RNA Polymerase II pausing in cooperation with HCF-1
Source: Leukemia. 2021 Dec 1;36(4):1111–22. doi: 10.1038/s41375-021-01481-1 (PMC8979820; doi:10.1038/s41375-021-01481-1)
Supplement: Supplementary file 3 — Supplemental Table 2 [file 41375_2021_1481_MOESM3_ESM.xlsx]

## Sheet: Table S4
Table S2 (Related to Figure 4A). List of differentially expressed genes in Setd5CKO SLAM-HSC.
gene_name	Setd5CKO	Setd5fl/fl	log2FoldChange	pvalue	padj
Meg3	133.887	1206.18	-3.17239	4.49e-19	7.72e-15
Vcam1	57.1979	393.014	-2.78184	5.71e-18	4.91e-14
Runx1t1	46.7151	472.643	-3.33634	2.48e-16	1.42e-12
Cdkn1c	94.8227	431.484	-2.1865	4.12e-15	1.77e-11
Rian	36.7815	341.317	-3.21599	6.58e-15	2.26e-11
Tox	252.944	1583.41	-2.64528	1.22e-14	3.49e-11
Igf1	35.4695	292.928	-3.04386	9.83e-14	2.41e-10
Sult1a1	376.206	1276.66	-1.76316	1.51e-13	3.24e-10
Fcna	10.3182	146.736	-3.83027	2.94e-11	5.61e-08
Bub1b	1079.02	380.828	1.50315	3.49e-11	6e-08
Lmcd1	283.275	1026.33	-1.85746	5.55e-11	8.67e-08
B830012L14Rik	7.29184	112.99	-3.94983	4.26e-10	6.09e-07
Ncam2	44.7883	326.302	-2.86313	4.61e-10	6.09e-07
Serpinh1	15.7841	135.384	-3.10286	5.72e-10	7.02e-07
Gm42992	24.8667	201.053	-3.01128	6.85e-10	7.85e-07
Igf2bp2	205.065	627.362	-1.61244	8.66e-10	9.11e-07
Cldn5	0.300506	92.2538	-8.14313	9.02e-10	9.11e-07
Bgn	278.416	907.802	-1.70623	9.91e-10	9.46e-07
Sox5	32.1525	195.356	-2.60166	1.11e-09	1e-06
Tnfaip3	5083.6	2127.6	1.25687	1.29e-09	1.11e-06
Cnn3	91.4962	464.804	-2.34367	2.11e-09	1.73e-06
Htra3	7.57648	93.2022	-3.62165	2.37e-09	1.85e-06
Npas3	3.64863	72.0064	-4.29978	2.57e-09	1.92e-06
Espl1	480.309	110.684	2.11053	3.48e-09	2.49e-06
Ckap2l	859.636	286.261	1.58471	6.84e-09	4.7e-06
Sva	50.3766	0	7.99548	8.04e-09	5.32e-06
Chek1	528.629	189.221	1.48254	8.63e-09	5.49e-06
Mrc1	12.1852	114.963	-3.2426	1.02e-08	6.23e-06
Nek2	507.735	181.5	1.48185	1.35e-08	7.93e-06
Dgat1	5657.53	18854	-1.73657	1.38e-08	7.93e-06
Kif11	1708.45	633.07	1.43233	1.69e-08	9.36e-06
Setbp1	23.6735	131.778	-2.47538	2.12e-08	1.14e-05
Cdc20	1383.82	616.274	1.167	2.61e-08	1.36e-05
Ncam1	26.0332	242.754	-3.21729	2.93e-08	1.48e-05
C1qa	14.9197	115.169	-2.95219	3.07e-08	1.51e-05
Plac8	1049.12	289.97	1.85191	3.29e-08	1.57e-05
Rarb	46.1119	215.8	-2.22795	3.86e-08	1.79e-05
C1qb	28.8408	199.321	-2.78873	4.45e-08	2.01e-05
Zdbf2	128.36	490.519	-1.93347	5.27e-08	2.3e-05
Rorc	98.5515	360.981	-1.8723	5.42e-08	2.3e-05
Clec1a	385.141	1010.48	-1.39059	5.49e-08	2.3e-05
Sorbs2	112.455	334.473	-1.57195	5.95e-08	2.34e-05
Smox	512.515	1149.72	-1.16555	5.97e-08	2.34e-05
C1qc	17.5693	133.628	-2.92881	6e-08	2.34e-05
Hivep3	297.557	897.924	-1.59339	6.31e-08	2.41e-05
Snrpn	27.9498	150.597	-2.42598	1.01e-07	3.76e-05
Adarb2	0	28.906	-20.7746	1.08e-07	3.94e-05
Xdh	91.7885	308.588	-1.74717	1.14e-07	4.07e-05
Pmepa1	172.541	731.658	-2.0827	1.27e-07	4.45e-05
Meis3	28.3379	162.181	-2.51701	1.42e-07	4.87e-05
Pclaf	666.315	234.006	1.50771	1.76e-07	5.92e-05
Cd38	154.417	460.831	-1.57583	2e-07	6.37e-05
Vwf	4028.23	1844.51	1.12638	2.01e-07	6.37e-05
Slc40a1	102.768	367.275	-1.83718	2.04e-07	6.37e-05
Lrp4	210.598	602.064	-1.51368	2.04e-07	6.37e-05
Nbea	402.825	901.631	-1.16192	2.28e-07	6.99e-05
Auts2	52.8193	214.409	-2.01865	2.36e-07	7.12e-05
Nusap1	957.266	376.516	1.34424	2.6e-07	7.71e-05
Sgms2	8.47962	90.5866	-3.41593	2.67e-07	7.78e-05
Gm44676	110.075	460.359	-2.06204	2.83e-07	8.11e-05
Arntl	282.083	680.785	-1.27077	3e-07	8.42e-05
Tbxa2r	563.788	185.252	1.60053	3.04e-07	8.42e-05
Pdgfc	43.8905	212.5	-2.27356	3.21e-07	8.76e-05
Tnfrsf25	16.6597	118.134	-2.82633	3.34e-07	8.89e-05
Marcks	68.9465	235.295	-1.7695	3.36e-07	8.89e-05
Gm47088	112.682	382.811	-1.76275	3.78e-07	9.82e-05
Slc14a1	5622.96	2204.12	1.35085	3.83e-07	9.82e-05
Prc1	965.354	422.517	1.19088	3.91e-07	9.88e-05
Oas2	452.726	157.086	1.52523	4.1e-07	0.000102019
Cep112	58.6068	216.66	-1.88468	4.31e-07	0.000105782
Pclo	6.97286	73.4449	-3.3913	4.7e-07	0.000113675
Arhgef25	18.2508	126.449	-2.79012	5.36e-07	0.000127962
Aspm	577.135	231.539	1.31641	5.52e-07	0.000128579
Mdm1	658.593	231.104	1.51221	5.54e-07	0.000128579
Klhl4	402.538	1038.99	-1.36697	5.88e-07	0.000134657
B930095G15Rik	10.3467	83.8276	-3.01534	6.04e-07	0.000136505
C230071H17Rik	9.11895	94.2008	-3.36948	6.18e-07	0.000137891
4930519L02Rik	1034.47	447.357	1.21023	6.33e-07	0.000139554
Top2a	4156.32	1827.96	1.18437	6.56e-07	0.00014274
Cdc45	597.669	231.687	1.36378	7.95e-07	0.000170673
Npr2	100.336	308.596	-1.61953	9.98e-07	0.000211674
Ltbp4	66.2361	242.373	-1.87428	1.05e-06	0.000220433
Pimreg	465.611	146.512	1.66322	1.16e-06	0.000240487
Zcchc14	196.828	600.308	-1.60765	1.27e-06	0.000258675
Havcr2	336.756	125.882	1.42125	1.28e-06	0.000258675
Ccna2	1344.29	429.176	1.64467	1.31e-06	0.000261885
Gata1	787.106	252.374	1.63798	1.4e-06	0.000275551
Plek	11758.3	5453.12	1.10846	1.44e-06	0.00028159
Klhl3	434.147	1532.55	-1.81883	1.59e-06	0.0003068
Cdc14b	118.476	396.059	-1.73851	1.66e-06	0.000316418
Klf9	2203.73	4465.36	-1.01863	1.81e-06	0.000342384
Mki67	2948.16	1458.03	1.01581	2.17e-06	0.000404795
Nrk	255.036	622.813	-1.28857	2.28e-06	0.000420667
Serpinb1a	861.565	391.901	1.13626	2.31e-06	0.000422053
Aurkb	711.687	263.689	1.43461	2.34e-06	0.000422291
Cd53	735.976	309.908	1.24998	2.36e-06	0.000422291
Mn1	611.6	1826.82	-1.5779	2.43e-06	0.000429827
Cask	182.278	650.329	-1.83344	2.91e-06	0.000509827
Incenp	1280.22	546.452	1.22675	2.98e-06	0.000517645
E330011M16Rik	47.9896	181.925	-1.92543	3.51e-06	0.000602784
Mmp14	119.946	328.596	-1.45335	3.69e-06	0.000627758
Amigo2	118.036	331.881	-1.48973	3.9e-06	0.000657755
Plcl1	129.449	427.149	-1.72288	4.12e-06	0.000686809
Gm45570	20.2507	171.896	-3.08109	4.23e-06	0.000698564
Gm17056	64.5815	233.222	-1.85122	4.74e-06	0.000775615
Meis2	2.42893	57.7713	-4.57585	4.96e-06	0.000804023
Ncapd2	2328.12	1038.48	1.16378	5.76e-06	0.000925549
Magi2	40.9922	150.255	-1.87531	6.06e-06	0.000958693
Ramp2	5.76984	53.8076	-3.21973	6.1e-06	0.000958693
Birc5	781.798	314.709	1.31221	6.14e-06	0.000958693
Rora	1110.21	2226.53	-1.00383	6.73e-06	0.00103126
Epas1	21.8708	123.857	-2.50031	6.77e-06	0.00103126
Prr11	215.448	58.8852	1.86845	6.88e-06	0.00103126
Map1b	114.275	451.587	-1.98061	6.9e-06	0.00103126
Dnm3	11.1789	86.5752	-2.94865	6.9e-06	0.00103126
Shisa9	3.96879	57.5986	-3.86134	7.1e-06	0.0010518
Bub1	348.954	137.423	1.34437	7.84e-06	0.00115192
Eya4	0	26.6184	-7.31328	8.62e-06	0.00125475
Fgfr1	1592.8	3217.5	-1.01438	9.74e-06	0.00139097
Esco2	367.466	134.033	1.4594	9.79e-06	0.00139097
Cd69	1889.15	856.9	1.14101	1.01e-05	0.00141271
Cbarp	636.719	1336.28	-1.0694	1.01e-05	0.00141271
Tuba8	1022.09	389.161	1.39149	1.02e-05	0.00142016
Sell	178.815	33.5178	2.39803	1.08e-05	0.00148552
Gucy1b1	345.767	122.41	1.4929	1.1e-05	0.00149239
Alox5	136.446	21.5565	2.63643	1.1e-05	0.00149239
Kif4	532.152	204.756	1.37643	1.17e-05	0.00157508
Cnr2	222.148	74.5132	1.56924	1.29e-05	0.00171758
Slc17a8	4.8657	55.0065	-3.49206	1.34e-05	0.00176885
Gria3	312.47	648.289	-1.05287	1.35e-05	0.00176885
Zbtb20	3635.48	8153.67	-1.16512	1.39e-05	0.00181404
Cdca7	3888.84	1920.09	1.01772	1.42e-05	0.00183641
Cd59a	237.596	591.235	-1.31389	1.43e-05	0.0018376
Cenpi	324.089	112.559	1.52366	1.45e-05	0.00183979
Gm21738	21.8725	158.045	-2.84949	1.55e-05	0.00195227
Matn4	13.3981	83.2827	-2.63865	1.73e-05	0.00215941
Svep1	34.8934	129.093	-1.8861	1.73e-05	0.00215941
Syn3	135.934	315.135	-1.21268	1.77e-05	0.00217834
Kifc1	62.678	7.48339	3.11785	1.77e-05	0.00217834
Elovl2	21.5565	112.388	-2.37926	1.83e-05	0.00221562
Ndnf	6.42522	75.2692	-3.54829	1.84e-05	0.00221562
F2r	14958.6	7133.72	1.06811	1.86e-05	0.00221562
Prdm11	386.451	987	-1.35146	1.86e-05	0.00221562
Gm44220	2.43236	53.9826	-4.4697	1.87e-05	0.00221737
D830025C05Rik	6.66171	84.2592	-3.6544	1.97e-05	0.00230699
Cdca3	383.861	158.658	1.27135	1.97e-05	0.00230699
Hivep2	357.027	750.632	-1.07296	1.99e-05	0.00231382
Spry1	1944.27	960.496	1.01712	2.09e-05	0.0024136
Trib3	356.888	774.404	-1.11808	2.19e-05	0.00250808
Ccnb1	1229.47	570.071	1.10807	2.23e-05	0.00254173
Carmil1	245.725	600.277	-1.28724	2.27e-05	0.0025607
Adgre4	27.651	108.118	-1.96857	2.3e-05	0.00258512
Tns2	306.074	714.973	-1.22508	2.37e-05	0.00264001
Gm37728	393.998	925.985	-1.23177	2.49e-05	0.00276094
Igsf3	141.133	424.245	-1.58536	2.53e-05	0.00277628
Crip1	3547.47	1768.23	1.00417	2.54e-05	0.00277628
Chaf1a	807.742	370.01	1.12441	2.57e-05	0.00279215
Endod1	854.484	341.117	1.323	2.59e-05	0.00279991
Klf2	2041.34	737.785	1.46711	2.61e-05	0.00280408
Tanc2	273.601	768.988	-1.48925	2.81e-05	0.00299776
Lzts1	138.296	514.5	-1.89332	2.83e-05	0.003006
Pak3	0.607233	36.0579	-5.8829	3.06e-05	0.00318639
Gm37899	21.3118	124.752	-2.55355	3.32e-05	0.00341838
C130023A14Rik	60.7857	174.381	-1.51879	3.4e-05	0.00347974
Dennd2a	25.241	116.68	-2.20771	3.47e-05	0.00352734
Uhrf1	2105.98	1050.25	1.00298	3.69e-05	0.00373043
Evi5	138.792	352.206	-1.34371	3.87e-05	0.00389015
1200007C13Rik	99.4352	305.707	-1.61948	3.93e-05	0.0039245
Il1rapl2	21.9844	113.694	-2.37143	4.17e-05	0.00409049
Hoxa5	264.581	599.101	-1.1775	4.31e-05	0.00420632
Fcgr3	4.55717	42.4307	-3.2206	4.38e-05	0.00422499
B130021K23Rik	182.922	499.699	-1.44843	4.44e-05	0.00426427
Smtnl1	62.7493	203.38	-1.69461	4.67e-05	0.00437648
Socs1	237.469	510.534	-1.10298	4.67e-05	0.00437648
Snrpg	1365.93	642.113	1.08742	4.69e-05	0.00437648
Airn	29.1717	121.512	-2.05983	4.84e-05	0.00447481
Vegfc	228.176	470.631	-1.04388	4.86e-05	0.00447481
Stil	617.307	284.217	1.12167	4.87e-05	0.00447481
A430090L17Rik	69.7003	262.382	-1.90909	4.97e-05	0.00453819
Dhrs3	303.983	842.236	-1.46896	5.16e-05	0.00468743
Igdcc4	113.987	308.007	-1.43429	5.75e-05	0.00519693
Rn7s2	149.209	50.4946	1.56013	6.13e-05	0.00551631
Cdca8	972.158	472.252	1.04368	6.32e-05	0.00564262
Clspn	230.833	77.3605	1.57639	6.35e-05	0.00564262
Pabpc4l	89.5522	267.911	-1.57767	6.82e-05	0.00597794
Nsl1	321.864	139.588	1.20216	6.94e-05	0.00604284
Gm43923	0.306727	24.8603	-6.25303	6.99e-05	0.00604284
Mfhas1	69.522	201.516	-1.53308	7.19e-05	0.00617976
Zfp612	167.704	362.842	-1.11266	7.57e-05	0.00640985
Plk1	373.407	155.974	1.25539	7.71e-05	0.00646497
Exph5	21.6374	103.859	-2.26565	7.77e-05	0.00648273
Cenpe	684.608	324.254	1.07621	8.06e-05	0.00657452
Pygm	628.594	1303.11	-1.05239	8.07e-05	0.00657452
Pkhd1l1	25.4454	120.128	-2.24046	8.07e-05	0.00657452
Gli2	1.21266	28.2608	-4.54484	8.39e-05	0.00680332
Adra2b	1.22069	30.3997	-4.63558	8.49e-05	0.00684731
Gm9801	2.42271	40.9808	-4.07449	8.67e-05	0.00696124
Speg	31.0659	122.894	-1.9845	8.85e-05	0.00703862
Brca1	489.788	201.293	1.27926	8.94e-05	0.00707529
Gimap4	271.687	99.5698	1.44427	9.16e-05	0.00719287
Notch3	95.6532	258.825	-1.43302	9.17e-05	0.00719287
E2f8	388.322	180.038	1.10658	9.4e-05	0.00729268
Rilpl2	1112.45	508.356	1.1275	9.41e-05	0.00729268
Cd209f	2.12662	34.2643	-4.00484	9.68e-05	0.00734444
Zfp946	137.077	294.931	-1.10498	9.73e-05	0.00734444
Shcbp1	525.174	242.709	1.11069	9.78e-05	0.00734444
P2ry1	419.611	146.298	1.51502	9.79e-05	0.00734444
Rnf150	31.0027	106.117	-1.77244	0.000101744	0.00745635
Homer1	254.577	520.868	-1.03142	0.000101932	0.00745635
Gfra2	1.20825	29.1171	-4.58136	0.00010236	0.00745635
Gprc5c	2.44759	46.7435	-4.25751	0.000103013	0.00745635
Arhgef28	188.932	391.452	-1.05076	0.000103181	0.00745635
Il1bos	35.0567	1.52713	4.40609	0.000103277	0.00745635
Hemgn	711.665	319.343	1.15637	0.000104124	0.00746699
Clec9a	20.8919	94.1169	-2.1688	0.000107357	0.00762277
Il10ra	15.5183	99.8398	-2.69001	0.000111591	0.00785846
Ube2h	852.093	1916.73	-1.16887	0.000119454	0.00827654
Slit2	39.1509	125.88	-1.68602	0.00012107	0.00835483
Cyp26b1	74.5421	653.653	-3.13289	0.000123247	0.00847101
Shroom3	46.1992	142.363	-1.62631	0.000123864	0.00847952
Gm42975	7.30248	53.6989	-2.87531	0.000125351	0.00854724
Kif18b	352.589	127.672	1.45884	0.00012672	0.00860642
Timp3	329.054	703.783	-1.09532	0.000130637	0.00876849
Nrp1	0.304923	21.2896	-6.02852	0.000134052	0.0089627
Ccdc187	3.66828	51.0072	-3.80308	0.00013766	0.00916826
Foxm1	255.201	105.651	1.2717	0.000139828	0.0092767
Vegfa	833.444	1723.77	-1.04788	0.00014195	0.00934533
Klk13	0.300506	21.1412	-6.01634	0.000143813	0.00943185
Oas3	1096.08	397.125	1.46238	0.000147832	0.00952447
Slfn9	801.226	358.72	1.15862	0.000149097	0.00952447
C920009B18Rik	29.4323	1.30581	4.42266	0.000149105	0.00952447
Pdc	0	18.0874	-6.75154	0.000150756	0.00956771
Ube2c	660.106	234.144	1.49107	0.000150896	0.00956771
Acpp	26.9905	110.027	-2.02651	0.000154843	0.00978186
Ldb2	23.3028	100.095	-2.10284	0.00015842	0.00989866
Mir155hg	272.686	725.097	-1.40931	0.000160147	0.00997029
Tjp1	404.039	168.283	1.26874	0.000160744	0.00997134
Letm2	577.916	1189.21	-1.04036	0.000165351	0.0101876
Bach2	131.71	294.13	-1.15849	0.000165416	0.0101876
Tcp11	228.992	568.019	-1.30868	0.000167244	0.0102634
Ets1	323.226	864.388	-1.41789	0.000175094	0.0107069
Hc	0.306727	23.3671	-6.15353	0.000177396	0.0108004
Hmmr	704.163	333.025	1.07724	0.00017788	0.0108004
Pgr	22.843	99.6521	-2.12595	0.000179622	0.0108296
Pbk	914.489	455.259	1.00536	0.000181233	0.0108886
Slc4a10	0.914769	28.6086	-4.96296	0.000183221	0.0109697
Cdh23	103.881	297.236	-1.51888	0.00018513	0.0110455
Mecomos	77.9161	214.181	-1.45661	0.000188666	0.0112175
Arhgap19	480.81	181.178	1.40755	0.000189585	0.0112333
Mfsd2b	1836.06	845.025	1.11884	0.000201594	0.0117823
Ypel3	543.549	1178.5	-1.11695	0.000203068	0.0118282
Zfp711	52.9466	152.398	-1.52863	0.000204172	0.0118523
Kif15	731.515	339.904	1.10281	0.000207089	0.0119812
Efnb2	60.489	168.783	-1.47754	0.000210898	0.0121199
Gm4473	11.796	66.2335	-2.48789	0.00021446	0.0122428
Epha1	200.743	451.632	-1.16784	0.000221273	0.0125483
Cux2	21.915	97.6182	-2.15338	0.000223024	0.012606
Pdgfd	289.303	643.611	-1.15284	0.000224938	0.0126725
Luzp2	29.4269	115.934	-1.9746	0.000228007	0.0128034
Krt7	105.918	278.07	-1.39342	0.000233317	0.0130165
Rpl30-ps10	270.865	90.0601	1.59273	0.000235687	0.0131062
Gm37621	36.8187	122.404	-1.72876	0.000236608	0.013115
Msrb3	40.1022	124.491	-1.63568	0.000241869	0.0133206
Hoxb5	82.7639	209.406	-1.34093	0.000244718	0.0134072
BC067074	29.455	104.557	-1.82486	0.000245001	0.0134072
Hmga2	163.84	338.965	-1.04711	0.000248806	0.0134441
Slc16a12	51.3407	168.567	-1.71085	0.000255786	0.0137349
Mertk	15.8687	81.5338	-2.36375	0.000261483	0.0139492
Gm37900	26.7639	94.4227	-1.82127	0.000262213	0.0139492
Dlk1	44.9687	147.689	-1.71953	0.000269834	0.0143104
Tmem56	29.8262	107.429	-1.8484	0.000272405	0.0143689
Pde8a	237.62	502.801	-1.08228	0.000272611	0.0143689
Stox2	40.939	130.657	-1.67421	0.00027544	0.0144295
Rgl1	181.567	423.711	-1.22395	0.000277308	0.0144833
Sox9	5.77425	44.7667	-2.94769	0.000287436	0.0149667
Abcb7	913.817	443.217	1.04145	0.000290032	0.0150555
Btnl9	60.7059	10.8012	2.49776	0.000291705	0.0150555
Bank1	33.6149	125.011	-1.89598	0.000291769	0.0150555
C230085N15Rik	119.49	320.509	-1.42116	0.000298629	0.015291
Pros1	274.753	728.882	-1.40607	0.000299003	0.015291
Kif2c	306.007	147.03	1.05516	0.000306468	0.0156262
Gm4739	375.559	171.09	1.13166	0.000307777	0.0156465
C130089K02Rik	407.47	961.137	-1.23668	0.000310593	0.0156968
Fam20c	156.869	402.592	-1.36048	0.000320615	0.0161193
Hist1h2ap	543.421	265.971	1.02942	0.000322229	0.0161424
Nr6a1	27.6668	92.7734	-1.74501	0.00032965	0.0164662
Sgo1	371.72	155.729	1.2583	0.000336413	0.0166907
Ncaph	544.25	269.918	1.01184	0.000336713	0.0166907
Tedc1	422.413	200.146	1.07345	0.000341511	0.0168626
Anpep	72.9862	258.7	-1.82214	0.000349667	0.0171666
Mmrn1	6551.57	14346	-1.13064	0.000351097	0.017174
Thrb	175.078	535.423	-1.61081	0.000351815	0.017174
Cracr2b	177.228	380.619	-1.10277	0.000355116	0.017286
Gm16045	1.83234	26.1615	-3.83745	0.000357119	0.0173093
4930447C04Rik	93.6508	300.083	-1.67705	0.00035761	0.0173093
Izumo1	4.57845	39.8757	-3.12057	0.000359509	0.0173524
AC126030.1	7.3444	57.2387	-2.96287	0.0003631	0.0174278
Chrm3	1.53363	30.1525	-4.30241	0.000365012	0.0174707
Cox17	123.143	318.652	-1.3695	0.000368502	0.0175818
Srsf2	4752.95	10624.9	-1.16041	0.000375363	0.0176709
Vnn1	61.4095	167.365	-1.44642	0.000377173	0.0177076
Gm14154	10.3085	56.4025	-2.4525	0.00038496	0.0179225
Ano10	140.483	296.635	-1.07864	0.000386966	0.0179225
4833407H14Rik	174.212	366.326	-1.07211	0.000391755	0.0180955
Itga2b	9058.3	4377.71	1.04882	0.000400617	0.0184059
Il1b	56.4378	6.86456	3.02958	0.000401708	0.0184068
Ankle1	303.405	139.456	1.11686	0.000404334	0.0184778
Gm43187	5.79914	44.4727	-2.93458	0.00041775	0.0190403
Nr3c2	124.789	299.276	-1.26005	0.00042887	0.0194508
Sla	2462.63	1196.73	1.04033	0.000429362	0.0194508
Epb41l5	203.528	417.275	-1.03473	0.000430153	0.0194508
Rps29	4483.12	2012.12	1.15521	0.00043936	0.0197655
9630010A21Rik	196.212	444.63	-1.17974	0.000439412	0.0197655
Mturn	284.269	578.786	-1.02593	0.000449444	0.0200862
Gm17089	138.909	346.17	-1.31438	0.000450049	0.0200862
Gm33104	24.5776	91.5076	-1.89124	0.000455967	0.0202976
Aqp1	2070.73	1007.71	1.03787	0.000472788	0.0209012
Sulf2	27.3942	94.5531	-1.78794	0.000484608	0.0213513
Clip3	138.769	339.54	-1.29312	0.000488397	0.0214231
Tcf7l2	701.738	1696.64	-1.27288	0.00048873	0.0214231
Gm8186	217.32	92.7714	1.22172	0.000493512	0.0215736
Mroh5	8.19435	44.3853	-2.4354	0.000495297	0.0215736
Gtse1	155.199	53.2574	1.54834	0.000495931	0.0215736
Cks2	1492.64	740.804	1.00953	0.000501256	0.0216996
Gm17749	31.2494	116.894	-1.8985	0.000504865	0.0217421
Ska3	398.336	176.384	1.17324	0.000506781	0.0217701
Maf	17.2758	82.5782	-2.25146	0.00050981	0.0218456
Hes1	17353.5	36388.1	-1.06821	0.000511213	0.0218512
Edar	41.8271	160.425	-1.93543	0.000517441	0.0220625
Ccdc32	277.83	134.483	1.04783	0.000518744	0.0220633
Znrf3	570.736	1369.34	-1.26159	0.000521532	0.0221271
Aoah	16.4196	67.5547	-2.03781	0.000541953	0.0227131
Trib2	61.9162	166.184	-1.42548	0.00054804	0.0229124
Ccnyl1	38.5641	123.79	-1.68194	0.000553411	0.0229235
Lhfpl2	353.836	156.043	1.17659	0.000553644	0.0229235
Gm15910	63.1486	172.165	-1.44297	0.000556743	0.022941
Cdc25c	220.021	94.8327	1.21702	0.000571286	0.0233169
Prkn	84.5607	224.299	-1.40577	0.000574912	0.0234093
Pcdhac2	0.605429	28.3394	-5.54303	0.000607107	0.0244881
Gm21284	8.81763	55.3912	-2.64769	0.000609175	0.0245139
Fmnl2	205.51	445.264	-1.11382	0.000616924	0.0246586
Chst2	61.1293	222.038	-1.85721	0.000617917	0.0246586
Gm26870	14.5813	71.9839	-2.30099	0.000644113	0.0253848
Hoxa3	75.9462	193.39	-1.34943	0.000650623	0.0255243
Sfmbt2	60.6102	166.81	-1.46037	0.000652466	0.0255383
Gipc3	67.4518	173.364	-1.36288	0.000658439	0.0256552
Ar	25.7881	92.5316	-1.8427	0.000665192	0.0258597
Gm14443	2.42613	28.4485	-3.55209	0.000670677	0.0258707
Snhg14	33.1229	97.7822	-1.56008	0.000691567	0.0264659
Gimap7	44.5257	3.35969	3.65964	0.000698527	0.0266137
Ncapg	631.436	307.514	1.03678	0.000703574	0.0267467
B4galt5	824.998	1962.28	-1.24938	0.000705364	0.0267556
Erc2	0.300506	21.196	-6.02128	0.000708348	0.0268096
Lrp2	0.300506	16.3492	-5.64242	0.000718893	0.027019
Cxadr	73.8425	190.155	-1.36225	0.000722369	0.027019
Cdc25b	500.996	238.099	1.06926	0.000726461	0.027019
Flrt3	52.0656	195.201	-1.90297	0.000748054	0.0274696
Bend4	1298.98	2846.01	-1.13105	0.000748167	0.0274696
Slc16a5	7.92657	47.9318	-2.60268	0.000757363	0.027709
Entpd4b	200.516	45.3273	2.15132	0.000765133	0.0277955
Clec1b	35.2977	101.135	-1.51926	0.000797263	0.0287802
Kazn	46.4262	131.349	-1.50289	0.000806319	0.0290268
Lgals4	307.196	710.123	-1.20717	0.000807474	0.0290268
Gm4779	14.3686	0	6.18519	0.000813345	0.0291768
Ccdc39	70.8206	168.629	-1.24936	0.000821388	0.029404
Itpa	532.779	233.869	1.18866	0.000831316	0.0296975
Pou3f1	1.2215	23.2454	-4.25171	0.000834872	0.0297627
Slc22a17	158.418	346.854	-1.13276	0.000839813	0.0298151
6720483E21Rik	0.304923	16.9491	-5.69397	0.000872166	0.0308363
Gm25579	2.42713	25.5318	-3.39527	0.000876156	0.0309137
Snx24	53.8224	145.121	-1.42668	0.000886813	0.0310348
Rin2	170.218	361.252	-1.08464	0.000889806	0.0310763
Dlg5	46.4164	131.004	-1.4943	0.000905712	0.0315062
Glis3	47.1092	123.214	-1.38451	0.000906899	0.0315062
Kcnc3	3.94471	33.5996	-3.08295	0.000909762	0.0315062
Nrbp2	28.8646	85.8455	-1.57199	0.000911284	0.0315062
Fam161a	19.4907	82.6436	-2.08007	0.00091693	0.0316109
Gata3	496.17	1036.38	-1.06135	0.000918825	0.0316109
Pop1	224.927	79.2692	1.4954	0.00091983	0.0316109
Gm13889	16.7157	64.6046	-1.95332	0.000934748	0.0320576
Faxc	28.2431	109.507	-1.953	0.000936561	0.0320576
Hist1h1b	89.6743	27.2147	1.72076	0.000944873	0.0322778
Gm12070	174.995	69.8061	1.32125	0.00095744	0.0326347
Ckb	82.8276	192.6	-1.21864	0.00096843	0.032757
Ccl5	35.4836	3.64271	3.29446	0.000976531	0.0329661
Pid1	0.300506	21.7236	-6.05898	0.000987203	0.0332326
Ache	1262.63	519.328	1.2804	0.000989974	0.0332326
Gm12097	17.9392	79.0506	-2.13416	0.000990229	0.0332326
B230206I08Rik	34.349	107.784	-1.64835	0.00100238	0.033575
Nmral1	501.706	220.478	1.18221	0.00101724	0.0340062
Cadps2	209.05	423.989	-1.01802	0.00101941	0.0340127
Thsd4	103.482	233.282	-1.17368	0.00102175	0.0340239
Melk	291.769	138.064	1.0755	0.00102371	0.0340239
Ccnb2	1120.75	541.193	1.052	0.00104386	0.0344975
Ska1	185.171	61.8282	1.58461	0.00104398	0.0344975
Zfp618	91.7753	198.711	-1.11477	0.00105131	0.034673
Sgsm1	311.519	662.58	-1.08954	0.0010847	0.0356374
Fndc3b	73.1169	170.616	-1.22143	0.0010888	0.0356535
Sppl2b	840.219	398.479	1.07381	0.00111371	0.0362441
Gm16565	113.039	234.21	-1.0514	0.0011497	0.0370643
Sipa1l2	51.2899	170.371	-1.72864	0.00115713	0.037234
Gm10800	657.001	4375.76	-2.7355	0.00117999	0.0378279
Depdc1a	262.166	127.769	1.03213	0.00119639	0.0382822
Plekhg1	146.808	301.205	-1.03928	0.00120251	0.0384022
Gm11639	2.11418	27.7162	-3.70396	0.00120461	0.0384022
Cdca5	441.282	198.006	1.15868	0.00120904	0.038472
Zswim6	182.967	392.311	-1.10072	0.00122042	0.0387333
Zfp879	14.6148	61.305	-2.06827	0.00122176	0.0387333
Prss12	6.63764	48.7468	-2.87461	0.00126575	0.0399805
Apobr	115.719	41.6202	1.4688	0.00128526	0.040448
Etl4	23.0474	83.664	-1.86266	0.0012926	0.0405835
Ccm2l	87.3796	210.276	-1.26381	0.00136744	0.042494
Apc2	191.224	63.6111	1.57995	0.00136908	0.042494
Plxna4	79.6732	184.517	-1.20805	0.00137253	0.042494
5330406M23Rik	352.368	710.595	-1.01046	0.00137887	0.0425304
Gm10736	63.4429	15.6538	2.02924	0.00138113	0.0425304
Rtn2	36.729	117.331	-1.67205	0.00138434	0.0425531
Gm32036	219.214	471.654	-1.10311	0.00138809	0.0425761
Lsm5	311.685	136.511	1.18709	0.00139663	0.0427017
CT030636.2	6.38248	41.4599	-2.69161	0.00142064	0.0432052
Slc12a5	13.92	61.991	-2.15426	0.00145495	0.0437834
Rrm2	712.586	347.672	1.037	0.00150514	0.044871
Il9r	7.29445	52.1494	-2.83427	0.00150679	0.044871
Akr1c14	5.7574	35.795	-2.634	0.00151588	0.0449867
Veph1	44.2806	137.317	-1.63548	0.00153218	0.0453921
Glcci1	6.04907	38.8615	-2.6831	0.00154903	0.0458124
Gm37606	51.9345	133.671	-1.3598	0.00156665	0.0462539
Sned1	15.425	68.5048	-2.15318	0.00159573	0.0466867
B3galnt1	13.3347	63.4441	-2.24956	0.00159674	0.0466867
Tgfb1i1	26.1167	83.9576	-1.68217	0.00160033	0.0466867
Gm43111	18.1705	72.0555	-1.98228	0.00160992	0.0468076
Gm44981	26.7825	1.83256	3.77585	0.00162965	0.0471418
Col28a1	30.4547	3.19945	3.31676	0.00168467	0.0483266
Gnai1	15.7441	73.7139	-2.22176	0.00169293	0.0484492
Ptpru	34.6033	96.0018	-1.47462	0.00169458	0.0484492
Zscan26	564.401	1149.84	-1.02546	0.00171056	0.048744
Rorb	16.1496	78.7648	-2.28218	0.00172832	0.0489848
Magi1	23.6568	80.1652	-1.75717	0.00173042	0.0489848
Adamts9	13.9287	62.2849	-2.15471	0.00173729	0.0490984
Sncaip	43.7566	113.744	-1.38135	0.00174467	0.0491452
Cd1d1	866.083	1738.89	-1.00478	0.00175333	0.0492397
Gm43597	10.0407	54.9492	-2.45308	0.00175375	0.0492397
Gm4737	233.213	112.744	1.04342	0.00176471	0.0494667
