# Supplementary material for: SETD5 modulates homeostasis of hematopoietic stem cells by mediating RNA Polymerase II pausing in cooperation with HCF-1
Source: Leukemia. 2021 Dec 1;36(4):1111–22. doi: 10.1038/s41375-021-01481-1 (PMC8979820; doi:10.1038/s41375-021-01481-1)
Supplement: Supplementary file 4 — Supplemental Table 3 [file 41375_2021_1481_MOESM4_ESM.xlsx]

## Sheet: Sheet1
Table S3 (Related to Figure S5). List of differentially expressed genes in Setd5IKO SLAM-HSC
gene_name	Setd5IKO_Rep1	Setd5IKO_Rep2	Setd5IKO_Rep3	Setd5IKO_Rep4	Setd5fl/fl_Rep1	Setd5fl/fl_Rep2	Setd5fl/fl_Rep3	log2FoldChange	pvalue
1200007C13Rik	156.568	108.841	92.4817	69.3172	213.404	236.476	268.991	-0.927439	1.831e-06
2610035D17Rik	260.015	246.213	305.19	206.756	499.433	474.999	444.722	-0.785908	1.31647e-08
4930519L02Rik	980.414	1021.84	1014.52	909.489	426.809	396.174	521.797	1.07638	1.01388e-19
6030400A10Rik	71.7604	86.6502	61.9627	62.1464	186.589	160.722	154.92	-1.04586	9.94791e-08
9530026P05Rik	15.8432	21.1342	46.2409	32.2683	78.211	115.679	64.7429	-0.94071	5.50178e-05
Abca5	75.4882	84.5368	102.655	100.39	207.818	203.717	191.146	-0.986654	4.52525e-08
Airn	13.0473	7.39697	21.2708	20.3171	40.2228	87.0149	61.6599	-1.25814	8.03739e-06
Alcam	257.219	228.249	283.919	249.781	444.686	492.402	708.318	-1.00537	1.38732e-10
Alox12	19.571	19.0208	8.32335	21.5122	40.2228	54.2563	136.423	-1.38717	3.9052e-06
Ank3	12.1154	20.0775	2.77445	9.56099	41.3401	39.9245	56.2647	-0.888816	0.000127078
Ankle1	166.82	123.635	63.8124	137.439	30.1671	39.9245	75.5334	0.762114	0.000180143
Arhgef25	38.2101	26.4178	24.9701	16.7317	70.3899	62.446	59.3477	-0.611209	0.000745142
Arhgef39	349.482	208.172	172.016	261.732	91.6187	117.726	155.691	0.725997	4.27166e-05
Asah2	147.249	177.527	148.896	215.122	327.369	299.945	264.367	-0.599861	2.17614e-05
Asf1b	428.698	352.941	203.46	360.927	129.607	166.864	235.078	0.627216	0.000113228
Atf3	1922.62	2017.26	2203.84	2357.98	837.975	836.366	1546.89	0.635865	0.000186567
Atp11a	129.541	147.939	150.745	139.829	258.096	243.642	231.995	-0.61106	1.00746e-05
Aurka	171.479	118.352	78.6095	96.805	26.8152	54.2563	47.0157	1.0091	1.20028e-05
Aurkb	493.935	255.724	220.106	335.83	116.199	117.726	208.873	0.842473	1.4371e-05
Auts2	45.6657	31.7013	36.0679	28.683	62.5688	117.726	72.4504	-0.691886	0.000307653
BC067074	4.65976	10.5671	12.0226	19.122	41.3401	45.043	38.5374	-0.785596	0.00024538
Banp	391.42	602.325	372.701	457.732	186.589	173.006	208.102	1.15172	3.90474e-12
Bend5	15.8432	25.361	26.8197	14.3415	45.8093	69.6119	56.2647	-0.742087	0.000289953
Brca1	386.76	267.348	187.738	271.293	112.847	130.01	179.584	0.707805	3.57007e-05
Cacybp	1996.24	2062.7	1832.06	1844.08	1117.3	1181.35	1329.54	0.619796	1.40409e-11
Camk2a	222.737	228.249	186.813	207.952	432.395	363.415	313.695	-0.659459	1.54501e-06
Car2	17794.7	16702.4	15499.9	18600.9	8325.01	12105.3	11893.4	0.589202	1.17835e-08
Catspere2	6.52367	6.34026	8.32335	17.9269	41.3401	52.2089	24.664	-0.797316	0.000221063
Ccdc60	40.074	66.5727	75.835	58.5611	139.663	175.053	129.486	-1.0207	1.46206e-06
Ccna2	1022.35	607.608	516.048	767.269	291.615	308.135	366.876	1.04805	7.80619e-10
Ccne1	70.8284	53.8922	94.3313	75.2928	27.9325	16.3793	32.3714	0.986041	2.66848e-05
Ccnf	283.314	155.336	162.768	215.122	71.5072	59.3749	133.34	0.855728	2.32662e-05
Ccser1	82.9438	88.7636	63.8124	133.854	207.818	227.262	130.257	-0.673236	0.000141729
Cd163	110.902	76.0831	80.4591	112.342	178.768	175.053	228.912	-0.811955	5.34268e-06
Cd52	65.2367	44.3818	65.662	34.6586	10.0557	16.3793	16.9565	1.11062	2.08051e-05
Cd59a	181.731	197.605	155.369	149.39	388.821	258.997	369.189	-0.840608	1.90731e-07
Cd74	3619.7	5122.93	4977.37	7301.01	1669.25	3128.44	2244.42	0.645221	0.000420437
Cdc42bpa	371.849	311.729	337.558	383.635	703.899	666.432	538.753	-0.769396	1.78438e-09
Cdc6	307.544	267.348	212.708	326.269	93.8533	155.603	144.901	0.89724	4.57858e-07
Cdca5	494.867	220.852	293.167	351.366	74.8591	130.01	188.063	0.590227	0.000998243
Cdca7	2003.7	1693.91	1373.35	1634.93	1020.1	943.855	1165.37	0.588409	8.54132e-08
Cdca8	527.485	314.9	346.806	345.391	86.0321	162.769	228.912	1.02538	5.27377e-07
Cdk13	287.041	263.121	243.227	277.269	531.835	479.094	349.92	-0.605203	4.89598e-06
Cenpe	577.811	304.333	248.776	412.318	149.718	197.575	257.43	0.623881	0.000143376
Cfp	186.391	101.444	82.3087	74.0977	63.6861	29.6874	47.0157	0.668468	0.000411886
Chac1	21.4349	31.7013	36.0679	38.244	88.2668	66.5408	66.2844	-0.658695	0.00041449
Chd7	355.074	287.425	307.039	247.391	660.325	580.44	494.821	-0.851043	1.71173e-09
Chek1	357.87	254.667	147.971	240.22	103.909	81.8964	154.15	0.813139	2.6912e-05
Chsy3	27.0266	14.7939	31.4438	29.8781	49.1612	77.8015	72.4504	-0.71299	0.000328281
Cirbp	528.417	468.123	522.522	518.684	770.937	1107.65	942.626	-0.813869	4.33731e-11
Cit	506.05	309.616	284.844	438.61	122.903	191.433	239.703	0.825576	4.73926e-06
Ckap2	382.101	272.631	215.482	296.391	91.6187	122.845	184.209	0.89438	2.41662e-06
Ckap2l	436.154	324.41	342.182	292.805	110.613	100.323	174.189	1.27803	1.14081e-11
Cks1b	1035.4	631.913	623.327	757.708	372.061	430.98	467.074	0.708949	5.73245e-07
Cks2	1199.42	919.338	781.47	921.44	475.97	517.994	682.883	0.640915	8.1315e-07
Cldn5	50.3254	69.7429	98.9554	103.976	124.02	175.053	348.378	-1.02316	8.31128e-06
Clec1a	636.524	514.618	541.943	476.854	822.333	934.642	933.377	-0.637426	1.15872e-08
Clic5	68.9645	47.552	74.9102	69.3172	126.255	169.935	131.027	-0.844714	1.11021e-05
Clip3	46.5976	80.31	77.6846	126.683	140.78	234.428	153.379	-0.67638	0.000209368
Cnn3	41.0059	50.7221	56.4138	31.0732	111.73	144.342	94.0313	-1.02577	4.36806e-06
Coro2a	2250.67	1393.8	1966.16	1857.22	1137.41	1145.53	1094.46	0.634415	4.26088e-08
Cpeb2	338.299	397.323	245.077	310.732	760.882	649.029	628.931	-0.986473	1.65743e-11
Cxcr4	254.423	289.539	188.663	199.586	140.78	93.1571	127.174	0.728786	1.22939e-05
Cyp26b1	70.8284	48.6087	37.9175	20.3171	74.8591	127.963	123.32	-0.687774	0.000360962
Cysltr2	350.414	256.781	282.069	311.927	522.897	590.677	452.43	-0.674725	2.70966e-07
Ddi1	36.3462	13.7372	23.1204	26.2927	80.4456	67.5645	43.1619	-0.594044	0.000952877
Ddx6	1275.84	1065.16	1006.2	1191.54	2356.39	2019.77	1403.53	-0.64953	1.98831e-07
Ddx60	286.109	251.497	285.768	254.561	520.662	487.283	403.872	-0.691151	7.74693e-08
Dgat1	395.148	402.607	349.581	417.098	768.703	842.509	582.686	-0.817143	6.34583e-10
Dhrs3	139.793	162.733	158.144	169.708	264.8	284.59	343.754	-0.788468	1.80655e-07
Dip2c	142.589	125.749	112.828	142.22	217.874	270.258	200.395	-0.597958	4.02754e-05
Dipk1b	286.109	342.374	478.13	356.147	175.416	206.788	215.81	0.704292	2.8941e-06
Dixdc1	11.1834	4.22684	5.5489	20.3171	45.8093	60.3986	69.3674	-1.74331	5.17495e-07
Dlgap5	191.982	121.522	97.1058	148.195	46.9266	67.5645	84.7824	0.660643	0.000217433
Dlk1	3.72781	4.22684	10.173	14.3415	69.2726	34.8059	77.0749	-2.24104	3.13091e-08
Dna2	372.781	290.595	297.791	267.708	132.959	168.911	221.976	0.596915	4.06189e-05
Dnah1	118.358	106.728	85.0832	123.098	163.126	234.428	184.98	-0.582121	0.000128148
Dnaja1	4125.75	4868.26	4582.47	4675.32	3217.83	2447.68	3016.71	0.592722	3.08757e-10
Dnajc28	90.3994	95.1039	110.978	87.244	31.2844	48.1141	47.7864	0.798998	4.99263e-05
Dnm3	65.2367	53.8922	24.9701	27.4878	83.7975	132.058	121.778	-0.863385	7.0745e-05
Dusp1	14161	16839.7	21049.8	18621.2	10044.5	9265.55	11841	0.696585	2.23267e-10
Dynll1	1269.32	1138.08	940.539	1166.44	643.565	609.104	695.986	0.728006	7.89591e-11
E230020D15Rik	7.45562	3.17013	10.173	5.97562	20.1114	35.8297	40.0789	-0.817964	0.000181238
E2f8	315.932	175.414	142.422	207.952	45.8093	69.6119	96.3436	1.2674	6.40886e-08
Ecm1	309.408	331.807	347.731	292.805	158.657	138.2	220.434	0.727186	1.50974e-06
Efna3	19.571	26.4178	25.8949	29.8781	52.5131	89.0623	46.2449	-0.611289	0.000784737
Egln3	128.609	125.749	82.3087	84.8538	147.484	249.784	218.893	-0.662318	8.82865e-05
Eif2ak2	235.784	166.96	211.783	166.122	362.005	352.154	312.153	-0.641645	4.65415e-06
Emp2	8.38757	34.8714	18.4963	19.122	81.5629	50.1615	52.4109	-0.729269	0.000354482
Esco2	360.666	205.002	211.783	274.878	88.2668	85.9912	114.842	1.25671	4.2307e-10
Espl1	263.743	150.053	92.4817	213.927	36.8709	81.8964	105.593	0.727269	0.000217234
Exo1	289.837	202.888	133.174	235.439	84.9148	108.513	125.632	0.705903	6.07179e-05
Exph5	7.45562	6.34026	14.7971	28.683	30.1671	123.868	97.1143	-1.71587	8.57428e-07
Fam102b	358.802	322.297	265.423	376.464	487.143	502.639	658.99	-0.588676	5.05667e-06
Fam184a	38.2101	33.8147	39.7671	63.3416	74.8591	111.584	94.8021	-0.622646	0.000461917
Fam8a1	100.651	67.6294	98.9554	103.976	183.237	193.48	162.628	-0.711517	2.06385e-05
Fbxo5	365.325	247.27	218.257	311.927	113.965	79.8489	205.019	0.779813	3.33045e-05
Fen1	1022.35	735.47	612.229	786.391	326.252	395.15	500.216	0.828578	4.39457e-08
Fgf3	168.683	153.223	111.903	132.659	68.1553	38.9008	70.9089	0.962515	3.70677e-06
Fignl1	490.207	272.631	296.866	362.122	174.299	165.84	242.786	0.632492	4.33034e-05
Fnbp1l	446.405	395.21	344.957	463.708	807.808	769.826	574.208	-0.681065	1.66056e-07
Foxm1	150.044	76.0831	67.5116	81.2684	29.0498	39.9245	50.0987	0.668668	0.000390388
Fus	411.923	390.983	481.83	493.586	1043.56	930.547	595.789	-0.828557	2.45719e-08
Fzd6	150.044	115.181	110.053	157.756	296.085	314.277	226.6	-0.906785	1.52715e-07
Gask1b	24.2308	10.5671	14.7971	20.3171	40.2228	62.446	54.7232	-0.777436	0.000241125
Gata1	302.885	213.455	171.091	262.927	72.6245	24.5689	97.1143	0.891319	0.000121253
Gda	617.885	357.168	455.935	540.196	776.524	870.149	811.598	-0.591155	3.57554e-06
Gfi1b	632.796	907.714	680.665	958.489	309.492	458.62	457.825	0.838273	2.55923e-08
Ghr	162.16	157.45	167.392	212.732	347.48	294.827	392.311	-0.860472	3.11987e-08
Gimap3	229.26	147.939	264.498	180.464	72.6245	96.2282	57.8062	1.22784	9.33719e-09
Gimap6	4396.95	4203.59	4299.47	3808.86	1918.41	3029.14	2225.15	0.732879	2.18536e-10
Gm11837	59.645	28.5312	55.489	44.2196	80.4456	113.631	111.759	-0.644025	0.000359621
Gm12250	184.527	262.064	146.121	273.683	110.613	122.845	110.988	0.631783	9.35632e-05
Gm13881	62.4408	80.31	96.181	75.2928	27.9325	45.043	26.2055	0.752177	0.000160574
Gm14024	53.1213	34.8714	37.9175	51.3903	8.93841	6.14223	23.1225	0.724455	0.000372741
Gm15425	14.9112	8.45368	0.924817	11.9512	48.0439	45.043	22.3517	-0.592199	0.000733694
Gm15459	193.846	187.038	237.678	218.708	111.73	101.347	121.778	0.721515	3.9923e-06
Gm15712	13.0473	8.45368	17.5715	16.7317	64.8034	47.0904	23.1225	-0.62168	0.000775386
Gm15856	109.038	108.841	65.662	126.683	20.1114	35.8297	56.2647	0.923031	4.0497e-05
Gm18422	38.2101	20.0775	32.3686	23.9025	97.2052	55.28	63.2014	-0.682485	0.000404173
Gm19658	230.192	150.053	141.497	186.439	65.9207	90.086	121.008	0.595049	0.000252536
Gm20481	114.63	384.642	187.738	507.928	44.692	14.3319	23.1225	2.41734	2.37949e-07
Gm20696	33.5503	40.155	27.7445	39.4391	164.243	77.8015	78.6164	-1.15142	3.52205e-06
Gm22107	93.1953	119.408	123.925	95.6099	343.011	226.239	183.438	-1.00507	2.63302e-07
Gm28187	18.6391	20.0775	23.1204	37.0488	55.865	67.5645	54.7232	-0.593537	0.000904064
Gm33104	13.9793	1.05671	3.69927	14.3415	56.9823	31.7348	30.8299	-0.707962	0.000325637
Gm36401	1.86391	1.05671	2.77445	4.78049	20.1114	26.6163	13.8735	-0.651349	0.00026168
Gm37063	21.4349	16.9074	29.5941	41.8293	87.1494	56.3037	60.8891	-0.62996	0.000669895
Gm37186	11.1834	12.6805	7.39854	11.9512	56.9823	50.1615	28.5177	-1.12733	2.66888e-05
Gm37465	12.1154	13.7372	20.346	20.3171	71.5072	32.7585	44.7034	-0.684936	0.000492685
Gm37509	8.38757	1.05671	7.39854	5.97562	7.8211	52.2089	48.5572	-0.776926	0.000178151
Gm37675	18.6391	5.28355	25.8949	19.122	140.78	68.5882	31.6007	-1.23397	1.50176e-05
Gm37738	2.79586	2.11342	1.84963	5.97562	22.346	28.6637	22.3517	-1.04749	4.856e-05
Gm37891	5.59172	5.28355	3.69927	1.19512	35.7536	17.403	26.9762	-0.932417	8.45978e-05
Gm37899	4.65976	1.05671	0.924817	15.5366	63.6861	19.4504	49.3279	-1.27521	2.04283e-05
Gm38248	25.1627	12.6805	22.1956	21.5122	44.692	65.5171	46.2449	-0.583258	0.00105014
Gm39469	36.3462	27.4745	31.4438	29.8781	94.9706	102.37	50.0987	-0.850007	8.27238e-05
Gm42856	68.9645	59.1758	57.3387	60.9513	153.07	154.579	100.197	-0.844359	1.32358e-05
Gm43259	0.931953	3.17013	0	0	39.1055	12.2845	13.8735	-0.946204	3.22961e-05
Gm43379	37.2781	43.3251	28.6693	49.0001	127.372	75.7541	66.2844	-0.639145	0.000478536
Gm43389	16.7751	16.9074	6.47372	28.683	60.3342	71.6593	39.3082	-0.814946	0.000197758
Gm43430	91.3314	77.1398	53.6394	78.8782	233.516	199.622	130.257	-1.06274	5.02373e-07
Gm44335	418.447	401.55	244.152	449.367	141.897	143.319	205.79	1.03951	1.81909e-08
Gm44454	159.364	83.4801	116.527	118.317	37.9882	37.8771	38.5374	1.34407	2.05678e-08
Gm44680	7.45562	4.22684	2.77445	7.17074	34.6363	25.5926	21.581	-0.744436	0.000256399
Gm45221	54.0533	62.3459	39.7671	66.9269	137.428	94.1808	107.905	-0.626468	0.000294732
Gm45640	190.118	134.202	163.693	184.049	320.665	275.376	305.216	-0.678698	2.58179e-06
Gm47283	328.047	312.786	274.671	412.318	122.903	213.954	155.691	0.842172	6.43787e-07
Gm47664	30.7544	25.361	44.3912	23.9025	107.261	113.631	57.8062	-1.05802	1.27662e-05
Gm48139	22.3669	20.0775	12.9474	23.9025	75.9764	60.3986	45.4742	-0.94166	5.99821e-05
Gm48374	24.2308	23.2476	16.6467	10.7561	62.5688	52.2089	36.9959	-0.582503	0.00108032
Gm48796	101.583	70.7996	63.8124	60.9513	136.311	154.579	157.233	-0.705254	5.65462e-05
Gm49883	10.2515	7.39697	8.32335	10.7561	48.0439	31.7348	28.5177	-0.848049	0.000163624
Gm5833	71.7604	80.31	73.0606	63.3416	182.12	147.413	191.916	-1.08587	2.37618e-08
Gm8355	33.5503	32.758	44.3912	51.3903	12.2903	9.21334	18.498	0.648491	0.000649186
Gm9968	37.2781	43.3251	41.6168	63.3416	162.009	96.2282	85.5531	-0.880332	3.65913e-05
Gpr183	59.645	58.1191	52.7146	46.6098	102.792	220.096	269.762	-1.56319	3.6321e-10
Gprc5a	148.18	82.4234	63.8124	113.537	148.601	248.76	289.802	-0.822565	3.24982e-05
Gria3	120.222	127.862	155.369	130.268	281.56	325.538	220.434	-0.893119	1.19084e-07
Gtse1	104.379	84.5368	86.9328	102.781	13.4076	21.4978	63.2014	0.812138	0.000162639
H1f5	97.855	42.2684	39.7671	58.5611	21.2287	20.4741	26.9762	0.602477	0.000898504
H2ax	1456.64	1027.12	1126.43	1165.25	562.002	507.757	792.33	0.848828	1.17015e-09
Havcr2	189.186	194.435	126.7	141.025	74.8591	89.0623	80.9286	0.73359	2.49507e-05
Hells	818.255	536.809	405.07	693.172	234.633	241.594	346.837	1.00274	2.21832e-08
Hemgn	498.595	576.964	516.973	582.025	225.695	207.812	246.64	1.19001	4.31903e-19
Hist1h2ao	105.311	95.1039	88.7824	93.2196	33.519	40.9482	46.2449	0.909922	1.16676e-05
Hmmr	462.249	276.858	241.377	339.415	83.7975	135.129	204.248	0.951525	2.77011e-06
Hrob	95.0592	60.2325	42.5416	70.5123	13.4076	23.5452	28.5177	0.939128	5.99706e-05
Hspa1a	212.485	672.068	385.649	885.587	55.865	38.9008	46.2449	3.05647	4.84696e-11
Hspa1b	30.7544	71.8563	62.8876	96.805	10.0557	3.07111	1.5415	3.29585	5.43253e-11
Hspa8	38697.5	43523.8	35296.6	38463.9	21913.6	21298.2	24388.8	0.758252	1.02865e-18
Hsph1	726.923	1391.69	996.028	1057.68	286.029	344.988	358.398	1.55011	1.82816e-21
Ifi47	1013.96	1119.06	927.592	1361.25	501.668	755.494	722.192	0.609417	1.52017e-06
Ifitm7	68.9645	87.7069	94.3313	88.4392	184.355	195.528	149.525	-0.842736	2.65383e-06
Igf2bp2	47.5296	36.9849	12.0226	70.5123	70.3899	126.939	126.403	-0.616426	0.000798884
Igsf10	221.805	237.76	209.009	231.854	460.328	477.046	497.904	-1.02368	1.01594e-14
Igtp	613.225	980.627	698.237	834.196	347.48	509.805	512.548	0.612747	5.95767e-06
Il18rap	66.1686	52.8355	68.4365	108.756	202.231	295.851	204.248	-1.43787	6.75853e-11
Il1r1	88.5355	76.0831	76.7598	86.0489	102.792	165.84	237.391	-0.695024	0.000111737
Il1rapl2	21.4349	39.0983	60.1131	46.6098	155.305	156.627	173.418	-1.65648	5.94486e-11
Inpp4b	223.669	163.79	172.941	154.171	341.894	423.814	315.236	-0.877811	3.79216e-08
Itga2	26.0947	53.8922	45.316	28.683	108.378	113.631	98.6558	-1.09155	3.20129e-06
Itga2b	1721.32	2209.58	1494.5	2154.81	959.761	967.401	1407.39	0.64386	5.00556e-07
Itgb2	373.713	315.956	244.152	259.342	157.539	139.224	191.916	0.674986	9.83649e-06
Jam2	232.056	166.96	221.956	203.171	332.956	416.648	433.161	-0.816851	4.06007e-08
Kif14	164.024	89.8204	63.8124	121.903	26.8152	38.9008	68.5966	0.668149	0.000436201
Kif18b	223.669	169.074	92.4817	175.683	51.3958	50.1615	106.363	0.793211	8.74123e-05
Kif22	655.163	424.797	318.137	436.22	153.07	199.622	279.782	0.914141	8.38309e-07
Klf1	54.0533	83.4801	138.723	68.1221	25.6979	21.4978	20.0395	1.44144	3.37228e-07
Klf12	96.9231	113.068	109.128	109.951	241.337	232.381	151.067	-0.721647	1.53933e-05
Klf7	88.5355	113.068	88.7824	117.122	170.947	163.793	221.976	-0.616935	7.69593e-05
Klhl4	423.107	344.487	336.633	443.391	631.275	956.14	972.685	-1.054	2.24058e-12
Kntc1	226.465	129.975	90.6321	151.781	59.2169	38.9008	82.4701	0.87115	4.19066e-05
Kpna2	525.621	381.472	307.039	433.83	203.349	255.926	231.995	0.664505	5.29642e-06
Krt80	132.337	126.805	116.527	111.147	58.0996	40.9482	60.1184	0.92979	3.48162e-06
Lig1	1269.32	743.924	650.146	878.416	443.568	427.908	609.662	0.65324	1.02113e-05
Lox	13.0473	33.8147	5.5489	21.5122	69.2726	65.5171	92.4898	-1.27905	7.17351e-06
Lrrc70	761.405	1001.76	1215.21	1393.51	541.891	503.663	766.895	0.692936	2.15901e-06
Ltbp4	32.6183	53.8922	56.4138	49.0001	58.0996	137.176	163.399	-0.793021	0.000127651
Marcks	25.1627	61.2892	16.6467	54.9757	86.0321	133.082	128.715	-0.970254	3.92211e-05
Matn4	60.5769	80.31	58.2635	72.9025	68.1553	196.551	252.806	-0.867355	5.67182e-05
Mcm10	287.973	169.074	147.046	217.513	68.1553	78.8252	110.217	0.99205	1.51086e-06
Mcm2	2696.14	1799.58	1565.72	2022.15	879.316	885.504	1274.82	0.668178	0.000111427
Mcm3	2979.45	2189.5	1907.9	2102.22	1335.17	1265.3	1594.68	0.606253	2.37281e-07
Mcm5	1920.75	1205.71	869.328	1332.56	576.527	471.928	673.634	0.796314	7.16611e-05
Mcm6	5705.41	4280.73	3282.18	4497.25	2192.14	2306.41	2693.77	0.809951	2.66185e-10
Mecomos	81.0799	78.1965	74.9102	105.171	167.595	187.338	126.403	-0.625585	0.000119338
Mfsd2b	297.293	287.425	266.347	319.098	139.663	68.5882	148.755	1.11657	7.87702e-09
Micall2	168.683	226.136	163.693	180.464	107.261	96.2282	97.1143	0.659226	2.54208e-05
Mir378b	23.2988	19.0208	28.6693	20.3171	60.3342	49.1378	56.2647	-0.601026	0.000835885
Mmp14	81.0799	172.244	172.016	207.952	332.956	285.614	314.465	-0.702049	4.23951e-05
Mmrn1	3366.21	2909.12	3730.71	3549.52	4255.8	6655.1	5752.1	-0.620162	3.59037e-08
Mn1	170.547	179.641	210.858	154.171	301.671	472.951	283.636	-0.79968	1.36128e-06
Mpdz	148.18	113.068	114.677	149.39	270.387	290.732	225.829	-0.841697	3.15791e-07
Mpp7	804.275	637.196	584.484	614.294	1531.82	1061.58	796.954	-0.602489	1.10081e-05
Mthfd2	161.228	95.1039	131.324	125.488	40.2228	58.3512	88.6361	0.597946	0.000459848
Mybl2	153.772	128.919	136.873	120.707	21.2287	30.7111	57.8062	1.53103	1.70785e-09
Myof	436.154	508.278	588.184	490.001	737.418	1019.61	768.436	-0.617863	4.36126e-07
Ncam1	65.2367	32.758	65.662	94.4148	143.014	141.271	135.652	-0.713187	0.000139735
Ncapd2	1115.55	719.62	612.229	702.733	315.079	426.885	554.168	0.665288	1.22571e-05
Ndc1	722.263	598.098	538.244	527.05	347.48	296.874	358.398	0.735321	1.71353e-08
Necab1	27.9586	10.5671	21.2708	46.6098	50.2785	82.9201	93.2606	-0.713354	0.000385073
Nek2	172.411	116.238	87.8576	130.268	43.5747	50.1615	79.3871	0.699055	0.000173302
Nkg7	543.328	464.952	381.949	438.61	259.214	189.385	194.229	0.997859	1.03924e-10
Npas3	0.931953	5.28355	6.47372	2.39025	15.6422	46.0667	16.1857	-0.661128	0.000289485
Nptxr	17.7071	13.7372	17.5715	27.4878	61.4515	56.3037	72.4504	-1.15382	8.71853e-06
Nr3c2	46.5976	76.0831	110.053	75.2928	178.768	158.674	121.778	-0.586458	0.00044431
Nrm	768.861	471.293	300.566	554.537	265.918	216.002	288.26	0.802122	5.84617e-06
Nudt5	951.524	829.517	736.154	915.465	490.495	480.117	603.496	0.607072	1.0035e-07
Nusap1	843.417	441.705	384.724	590.391	172.064	183.243	289.031	0.825339	0.000111133
Pam	324.32	231.42	282.994	261.732	429.043	514.923	437.015	-0.603803	2.11454e-06
Pcdh7	178.003	92.9905	131.324	136.244	248.041	261.045	225.829	-0.615564	6.34189e-05
Pcdhga1	18.6391	6.34026	15.7219	9.56099	49.1612	46.0667	33.9129	-0.730783	0.000357022
Pclo	61.5089	40.155	37.9175	95.6099	170.947	225.215	81.6994	-0.911678	4.8537e-05
Pde9a	107.175	71.8563	57.3387	100.39	175.416	180.172	171.106	-0.793805	1.52469e-05
Pdgfrb	60.5769	72.913	91.5569	99.1953	248.041	193.48	141.047	-1.01376	8.08404e-07
Pgp	333.639	304.333	331.085	343.001	199.997	169.935	178.043	0.733044	6.93059e-08
Pgr	81.0799	85.5935	71.2109	102.781	159.774	214.978	176.501	-0.914794	7.82901e-07
Pik3c2a	197.574	193.378	185.888	236.634	372.061	360.344	319.861	-0.65157	1.03549e-06
Pimreg	297.293	157.45	119.301	216.317	55.865	87.0149	117.925	0.764796	9.01137e-05
Pkhd1l1	22.3669	26.4178	28.6693	72.9025	60.3342	207.812	60.8891	-0.631509	0.000738416
Pkmyt1	481.82	293.765	288.543	451.757	140.78	153.556	299.821	0.612312	0.000176042
Plat	14.9112	7.39697	0	16.7317	42.4574	42.9956	47.0157	-0.689575	0.000380275
Plk1	331.775	166.96	133.174	178.073	61.4515	99.2993	128.715	0.620035	0.000397653
Plk2	1263.73	1215.22	1267.92	1236.95	1539.64	2407.75	2842.52	-0.764551	8.92024e-09
Prc1	934.749	544.206	407.844	702.733	220.108	265.139	335.276	0.737662	0.000181782
Prex2	256.287	191.265	239.528	188.83	517.31	543.587	322.173	-0.927373	3.78625e-08
Prkn	64.3047	77.1398	76.7598	80.0733	145.249	185.29	117.154	-0.707344	5.02514e-05
Prnp	98.787	103.558	106.354	89.6343	147.484	224.191	194.999	-0.688672	2.35059e-05
Prrg4	240.444	197.605	129.474	223.488	481.557	440.193	299.051	-0.85111	1.17214e-06
Ptbp2	619.749	579.077	611.304	755.318	1387.69	1008.35	850.136	-0.623614	1.05863e-06
Ptgs2	764.201	685.805	481.83	491.196	888.254	1148.6	1104.48	-0.654576	9.35498e-07
Ptprk	52.1894	42.2684	53.6394	66.9269	97.2052	162.769	136.423	-1.00064	3.05529e-06
Pwwp3b	25.1627	11.6238	25.8949	49.0001	71.5072	113.631	114.842	-1.29743	2.10305e-06
Rad54b	190.118	112.011	83.2335	139.829	72.6245	59.3749	63.2014	0.592927	0.000466435
Ramp2	10.2515	6.34026	11.0978	16.7317	20.1114	39.9245	70.1381	-0.76291	0.000275665
Rasa4	49.3935	132.089	117.452	103.976	249.158	176.077	179.584	-0.614484	0.000308828
Rccd1	454.793	278.971	219.182	331.049	124.02	103.394	209.644	0.85789	8.84435e-06
Reep4	478.092	443.818	362.528	402.757	213.404	222.144	261.284	0.745927	4.80662e-08
Rfc2	2459.42	2096.51	2002.23	2005.42	1335.17	1200.81	1441.3	0.627286	1.33874e-10
Rfc4	616.021	507.221	382.874	424.269	236.868	343.965	254.347	0.611763	1.48356e-05
Rfwd3	762.337	598.098	598.357	615.489	362.005	347.036	451.659	0.615941	4.0043e-07
Rian	35.4142	25.361	44.3912	87.244	239.102	92.1334	184.98	-1.36383	5.52113e-07
Rora	651.435	603.381	655.695	576.05	983.225	969.448	1096	-0.643206	1.73992e-10
Rrm2	822.914	448.045	444.837	566.489	155.305	157.65	269.762	1.37036	5.55918e-12
Sash1	91.3314	60.2325	78.6095	89.6343	146.366	179.148	136.423	-0.65326	8.50757e-05
Satb1	31.6864	38.0416	31.4438	39.4391	63.6861	120.797	71.6796	-0.76948	0.000145033
Sbspon	11.1834	9.51039	12.0226	4.78049	26.8152	97.2519	77.8456	-2.16639	3.31348e-08
Sema6d	8.38757	10.5671	9.24817	19.122	40.2228	61.4223	47.7864	-1.27268	8.62905e-06
Serpina3f	704.556	723.846	668.643	877.221	221.226	325.538	222.746	1.44547	4.29561e-22
Serpina3g	2859.23	2200.07	2490.53	2919.69	1216.74	1408.62	1286.38	0.96292	4.63429e-19
Setbp1	10.2515	17.9641	18.4963	32.2683	105.026	77.8015	50.8694	-1.35672	2.16068e-06
Sf3a2	695.237	753.434	728.756	768.465	445.803	484.212	451.659	0.601151	3.47192e-09
Sgo1	307.544	159.563	146.121	228.269	94.9706	82.9201	100.968	0.905821	5.06015e-06
Sh3tc1	21.4349	16.9074	11.0978	14.3415	51.3958	52.2089	42.3912	-0.804282	0.000197264
Ska1	136.065	64.4593	74.9102	84.8538	18.9941	35.8297	57.0354	0.600842	0.000823876
Sla	639.32	965.833	607.605	761.294	412.284	441.217	433.161	0.668911	3.55677e-07
Slc22a3	763.269	581.191	574.311	509.123	422.34	324.514	343.754	0.603108	2.57751e-06
Slc2a3	4099.66	4152.87	3800.07	3719.23	2293.82	2173.32	2467.94	0.73684	1.89315e-18
Slc4a7	400.74	446.988	381.025	420.684	778.759	684.858	655.907	-0.700076	7.90252e-10
Slc5a3	266.538	175.414	165.542	279.659	579.879	401.292	265.908	-0.60629	0.000154673
Slc8a1	83.8757	104.614	83.2335	52.5854	248.041	204.741	183.438	-1.17617	1.01354e-08
Slfn2	211.553	153.223	304.265	193.61	82.6802	132.058	89.4069	0.815016	1.42482e-05
Slit2	16.7751	11.6238	12.0226	19.122	54.7477	58.3512	33.1422	-0.858312	0.000140734
Smarcd2	292.633	328.637	494.777	523.464	207.818	199.622	261.284	0.659417	2.06122e-05
Snrpn	16.7751	5.28355	12.9474	17.9269	44.692	47.0904	48.5572	-0.899033	0.000112285
Sorbs2	136.065	171.187	176.64	101.586	391.055	362.391	232.766	-0.971693	2.36612e-07
Sox5	32.6183	31.7013	37.9175	21.5122	96.0879	76.7778	95.5728	-1.13267	2.36441e-06
Spc24	382.101	267.348	157.219	313.122	99.4398	126.939	185.75	0.678153	0.000115948
Spc25	483.683	268.404	217.332	319.098	101.674	137.176	188.063	0.913012	3.76023e-06
Spdl1	126.746	104.614	98.9554	139.829	52.5131	36.8534	48.5572	1.07469	7.56172e-07
Spns3	399.808	430.081	419.867	401.562	287.146	156.627	176.501	0.86388	9.21332e-08
Spry4	41.9379	57.0623	63.8124	57.3659	146.366	130.01	92.4898	-0.811892	3.411e-05
Stip1	1732.5	2095.46	1619.35	1801.05	930.711	959.211	1211.62	0.742215	3.39157e-11
Syne2	611.361	671.011	759.275	555.733	1435.73	1281.68	853.99	-0.75924	4.66643e-08
Synpo	14.9112	15.8507	6.47372	10.7561	30.1671	48.1141	48.5572	-0.802146	0.00021989
Synpo2	74.5562	107.784	76.7598	63.3416	32.4017	20.4741	40.8497	0.84314	7.9409e-05
Sytl5	79.216	60.2325	73.0606	80.0733	150.836	222.144	99.4266	-0.734871	8.53284e-05
Tacc3	693.373	413.174	468.882	498.367	204.466	254.902	319.861	0.847059	1.75229e-07
Tc2n	128.609	72.913	95.2562	77.683	166.478	195.528	214.268	-0.778839	1.38611e-05
Tgtp1	518.166	786.192	462.409	810.294	233.516	304.04	245.098	1.17586	1.1967e-11
Tgtp2	2028.86	2563.58	1677.62	2767.91	939.65	1432.16	1076.74	0.87853	1.12716e-09
Thsd4	37.2781	38.0416	46.2409	38.244	61.4515	115.679	87.8654	-0.655101	0.000350315
Ticrr	328.047	209.229	188.663	236.634	82.6802	115.679	154.92	0.751198	2.42915e-05
Tm4sf1	302.885	210.285	147.046	234.244	427.926	500.591	665.156	-1.09707	2.62848e-09
Tmtc2	59.645	57.0623	88.7824	76.4879	141.897	130.01	147.984	-0.687978	6.92366e-05
Tnfsf13os	137.929	216.626	307.964	178.073	113.965	95.2045	102.51	0.713433	5.61103e-05
Tox	250.695	292.709	422.641	350.171	663.677	927.476	729.128	-1.1308	1.13837e-12
Trib2	39.142	43.3251	59.1883	62.1464	59.2169	239.547	154.15	-1.04308	1.63504e-05
Trim65	366.257	459.669	378.25	338.22	281.56	192.456	211.956	0.588032	1.27712e-05
Triqk	175.207	140.542	146.121	107.561	274.856	348.059	273.616	-0.917229	6.68779e-08
Troap	182.663	138.429	44.3912	107.561	31.2844	24.5689	73.9919	0.654298	0.000595934
Trps1	117.426	126.805	80.4591	105.171	231.281	235.452	168.023	-0.742225	1.29112e-05
Tspyl4	47.5296	38.0416	41.6168	28.683	94.9706	95.2045	77.8456	-0.755512	0.00011062
Ttk	203.166	118.352	99.8802	135.049	34.6363	57.3274	62.4306	1.08267	2.22039e-06
Tuba8	345.754	330.75	302.415	395.586	106.144	124.892	145.672	1.33012	7.94072e-16
Tubg1	237.648	190.208	244.152	250.976	101.674	109.536	128.715	0.868582	1.80589e-07
Tyms	1184.51	761.888	593.733	977.611	309.492	383.889	440.868	1.09029	1.86482e-10
Ugt8a	5.59172	1.05671	3.69927	4.78049	15.6422	22.5215	30.8299	-0.638384	0.000371252
Usp53	169.615	162.733	145.196	197.195	388.821	251.831	250.493	-0.594898	5.05603e-05
Veph1	9.31953	11.6238	25.8949	10.7561	24.5806	77.8015	53.9524	-0.744238	0.000322032
Vldlr	205.962	175.414	298.716	303.561	699.43	517.994	529.504	-1.1175	8.79165e-11
Vps13c	232.056	141.599	163.693	150.586	337.425	418.695	275.157	-0.81144	1.47279e-06
Wdr4	434.29	419.514	431.89	418.293	275.973	254.902	261.284	0.583898	3.39078e-07
Xkrx	0.931953	0	1.84963	0	30.1671	32.7585	19.2687	-2.4952	8.96225e-07
Zcchc14	75.4882	61.2892	103.58	68.1221	127.372	238.523	194.229	-1.00345	1.62017e-06
Zdbf2	51.2574	49.6654	36.9927	47.8049	135.193	182.219	94.0313	-1.25273	1.07692e-07
Zfp882	28.8905	21.1342	19.4212	33.4635	99.4398	52.2089	56.2647	-0.767855	0.000216849
Zfyve9	27.0266	27.4745	50.8649	45.4147	73.7418	118.75	97.8851	-0.889619	4.49067e-05
Zwilch	299.157	173.3	161.843	198.391	68.1553	104.418	147.213	0.584285	0.000382262
