# Supplementary material for: SETD5 modulates homeostasis of hematopoietic stem cells by mediating RNA Polymerase II pausing in cooperation with HCF-1
Source: Leukemia. 2021 Dec 1;36(4):1111–22. doi: 10.1038/s41375-021-01481-1 (PMC8979820; doi:10.1038/s41375-021-01481-1)
Supplement: Supplementary file 5 — Supplemental Table 4 [file 41375_2021_1481_MOESM5_ESM.xlsx]

## Sheet: Table S5
Table S4 (Related to Figure S5). List of marker genes for each cluster in scRNA-seq.
cluster	gene	p_val	avg_log2FC	p_val_adj
1	Ctla2a	1.26836e-42	1.39916	2.30563e-38
1	Gm2830	1.50074e-32	1.10436	2.72804e-28
1	H3f3b	9.18542e-25	0.76594	1.66972e-20
1	Myct1	2.27828e-23	1.78792	4.14146e-19
1	Hes1	6.01807e-21	1.85825	1.09396e-16
1	Tsc22d3	1.28797e-20	0.966042	2.34127e-16
1	Malat1	1.65741e-19	0.522833	3.01284e-15
1	Ddx5	2.57344e-19	0.650455	4.678e-15
1	Car2	3.82251e-19	1.17902	6.94856e-15
1	Rps27	1.22399e-18	0.402566	2.22497e-14
1	Ifitm1	2.3109e-15	0.849589	4.20075e-11
1	Klf6	3.15654e-15	0.828358	5.73796e-11
1	Ier2	4.92753e-15	0.80102	8.95726e-11
1	Nr4a1	9.79104e-15	0.768729	1.77982e-10
1	Eif1	2.20694e-13	0.536758	4.01177e-09
1	Hey1	3.5524e-13	4.48945	6.45755e-09
1	Mpl	4.43146e-13	1.56461	8.05552e-09
1	Ubb	9.33888e-13	0.400129	1.69762e-08
1	Asrgl1	1.22149e-12	0.85034	2.22043e-08
1	Tsc22d1	1.45877e-12	1.01339	2.65175e-08
1	Ltb	4.44263e-12	1.60871	8.07582e-08
1	Chaf1a	1.31635e-11	2.93942	2.39287e-07
1	Rgs1	3.5214e-11	1.04812	6.40121e-07
1	B2m	3.63433e-11	0.39598	6.60649e-07
1	Gm4204	5.64923e-11	1.32249	1.02692e-06
1	Cdk19	2.30072e-10	0.288447	4.18225e-06
1	Prpf39	6.36892e-10	0.558743	1.15774e-05
1	Ftl1	1.31914e-09	0.520272	2.39793e-05
1	Polr2j	1.83089e-09	0.332769	3.32819e-05
1	Ppip5k2	2.96355e-09	0.836644	5.38713e-05
1	Pgm3	3.06739e-09	0.745123	5.5759e-05
1	Map1lc3b	3.44316e-09	0.724137	6.25898e-05
1	Mrpl20	3.86952e-09	0.344209	7.03402e-05
1	Klf10	4.20471e-09	1.15286	7.64333e-05
1	Ss18l2	4.41499e-09	0.261888	8.02556e-05
1	Egr1	4.45049e-09	0.83337	8.0901e-05
1	Trip13	4.46533e-09	0.776244	8.11707e-05
1	Adgrg1	6.44571e-09	0.640646	0.00011717
1	Hlf	7.41107e-09	0.786225	0.000134718
1	Pbrm1	1.07198e-08	0.509954	0.000194864
1	Drg2	1.13849e-08	0.278183	0.000206955
1	Pdk1	1.24046e-08	0.688845	0.000225491
1	Krt18	1.24718e-08	2.10718	0.000226713
1	Pus7	1.35434e-08	0.833621	0.000246192
1	Nudt4	1.47303e-08	0.404695	0.000267768
1	Acin1	2.16078e-08	0.440825	0.000392787
1	Prkcsh	2.35503e-08	0.620949	0.000428096
1	Sap30	2.69023e-08	0.264787	0.00048903
1	Strn4	2.85216e-08	0.421827	0.000518465
1	Slc14a1	3.09986e-08	0.645475	0.000563492
1	Pds5a	3.23365e-08	0.362752	0.000587813
1	Lsm8	3.64267e-08	0.275828	0.000662164
1	Ybx3	4.87292e-08	0.583538	0.0008858
1	Dlst	4.91787e-08	0.31432	0.00089397
1	Ccdc167	5.00038e-08	0.301479	0.000908968
1	Surf4	5.09585e-08	0.418602	0.000926324
1	Ifitm2	5.09739e-08	0.603986	0.000926603
1	Timm10b	5.68448e-08	0.778484	0.00103332
1	Ugcg	6.1698e-08	0.661626	0.00112155
1	Ap2a2	6.23401e-08	0.347729	0.00113322
1	Ube2n	6.72946e-08	0.32915	0.00122328
1	Cenpq	7.11329e-08	0.821987	0.00129305
1	Mdn1	7.65283e-08	0.306155	0.00139113
1	Shisa5	7.82149e-08	1.07154	0.00142179
1	Rps7	8.00274e-08	0.291835	0.00145474
1	Taf6	8.1214e-08	0.666628	0.00147631
1	Golph3	9.41299e-08	0.818454	0.00171109
1	Psen1	1.17273e-07	0.270655	0.00213178
1	Skil	1.17355e-07	1.54155	0.00213328
1	Itgb3bp	1.18106e-07	0.347557	0.00214692
1	Lage3	1.28589e-07	0.332582	0.00233749
1	Fnbp4	1.29512e-07	0.620302	0.00235428
1	Rps9	1.30791e-07	0.319947	0.00237752
1	Coa6	1.31184e-07	0.259049	0.00238466
1	Aebp2	1.34738e-07	0.517931	0.00244926
1	Edem3	1.42486e-07	0.621305	0.00259012
1	Naa50	1.44524e-07	0.358825	0.00262715
1	Eef1akmt4	1.47749e-07	0.604345	0.00268579
1	Ganab	1.54294e-07	0.251123	0.00280475
1	Cnpy3	1.70533e-07	0.579274	0.00309995
1	Vta1	1.86092e-07	0.273954	0.00338277
1	Naa20	1.873e-07	0.737755	0.00340473
1	Myo1c	1.95039e-07	0.472251	0.00354542
1	Pom121	1.95125e-07	0.671926	0.00354699
1	Mmadhc	2.01744e-07	0.360266	0.00366731
1	Prdx6	2.07629e-07	0.727313	0.00377429
1	Rpl18a	2.14573e-07	0.263467	0.0039005
1	Mrps18a	2.30811e-07	0.48924	0.00419569
1	Pold3	2.68307e-07	0.638262	0.00487728
1	Trim11	2.91887e-07	0.646301	0.00530592
1	Etaa1	3.25326e-07	0.393186	0.00591378
1	Sfmbt1	3.27322e-07	0.776084	0.00595005
1	Cd63	3.2918e-07	0.711288	0.00598383
1	Riox2	3.52238e-07	0.339483	0.00640298
1	Arl11	3.61378e-07	0.559609	0.00656913
1	Nelfe	3.67073e-07	0.364259	0.00667265
1	Casp8	3.71561e-07	0.51723	0.00675423
1	Abhd10	4.11007e-07	0.412345	0.00747129
1	Mtch2	4.19913e-07	0.681907	0.00763318
1	Nr2c2ap	4.51877e-07	1.00892	0.00821423
1	Neurl3	4.52423e-07	1.1153	0.00822415
1	Kars	4.5263e-07	0.343436	0.00822791
1	Nabp2	4.6518e-07	0.333278	0.00845605
1	Tnni2	4.78664e-07	0.306401	0.00870115
1	Psme2b	4.92806e-07	0.329804	0.00895823
1	Dr1	4.93038e-07	0.333805	0.00896244
1	Tsr1	4.93829e-07	0.43724	0.00897682
1	Nsmce4a	5.0882e-07	0.456867	0.00924933
1	Dimt1	5.15593e-07	0.96749	0.00937245
1	Cblb	5.23512e-07	0.591523	0.00951639
1	Mbtps1	5.31501e-07	0.715876	0.00966163
1	Rpl7l1	5.53694e-07	0.306651	0.010065
1	Ptrh2	5.91977e-07	0.497821	0.010761
1	Pspc1	6.10949e-07	0.348919	0.0111058
1	Ttc7	6.1651e-07	0.79858	0.0112069
1	Nkx2-3	6.17646e-07	2.13723	0.0112276
1	Trir	6.32896e-07	0.542822	0.0115048
1	Pde4b	6.76932e-07	0.771474	0.0123053
1	Junb	6.98286e-07	0.410864	0.0126934
1	Casp7	7.03272e-07	0.371302	0.0127841
1	Gart	7.10783e-07	0.307176	0.0129206
1	Pced1a	7.87631e-07	1.15812	0.0143176
1	Gm10131	7.88596e-07	0.373198	0.0143351
1	Sgpp1	8.16697e-07	0.719729	0.0148459
1	Exosc10	8.51283e-07	0.275949	0.0154746
1	Cars2	8.54099e-07	0.612239	0.0155258
1	Slc6a6	9.54887e-07	0.379609	0.0173579
1	Ubxn2a	9.90861e-07	0.492127	0.0180119
1	Naa15	1.00965e-06	0.384604	0.0183534
1	Mrps33	1.02863e-06	0.402186	0.0186984
1	Atp2a2	1.05261e-06	0.756813	0.0191343
1	Plaur	1.09611e-06	1.26905	0.019925
1	Stat5b	1.10402e-06	0.396289	0.0200689
1	Fam76b	1.11428e-06	0.288833	0.0202555
1	Tubgcp5	1.11593e-06	0.275947	0.0202854
1	Map3k20	1.14216e-06	0.503743	0.0207623
1	Stt3b	1.16657e-06	0.395374	0.0212059
1	Oxnad1	1.24921e-06	0.458764	0.0227082
1	Mrps16	1.31255e-06	0.484941	0.0238595
1	Uspl1	1.32992e-06	0.519238	0.0241752
1	Rpl22l1	1.40466e-06	0.416	0.025534
1	Yy1	1.42092e-06	0.671455	0.0258295
1	Mms22l	1.42581e-06	0.699752	0.0259184
1	H2-D1	1.48051e-06	0.318236	0.0269128
1	Safb	1.49344e-06	0.255158	0.0271478
1	Elovl5	1.4937e-06	1.05897	0.0271525
1	Gm43712	1.53128e-06	1.49012	0.0278356
1	Cep83	1.56097e-06	0.503702	0.0283753
1	Rrn3	1.59226e-06	0.466734	0.0289441
1	Tada1	1.61035e-06	0.424533	0.029273
1	Rbmx	1.6295e-06	0.3045	0.0296211
1	Abhd17a	1.74364e-06	0.770423	0.0316959
1	Mrpl21	1.77539e-06	0.581187	0.032273
1	Ttyh3	1.85343e-06	0.446161	0.0336917
1	Rhog	1.95022e-06	0.782852	0.0354511
1	Zdhhc3	1.95691e-06	0.257649	0.0355726
1	Pcif1	2.01317e-06	0.499969	0.0365954
1	Ppm1g	2.02293e-06	0.444701	0.0367729
1	Bcl10	2.08241e-06	0.300866	0.037854
1	Lmo2	2.1116e-06	0.858995	0.0383846
1	Rbm28	2.1322e-06	0.522015	0.0387591
1	Arhgef1	2.14122e-06	0.594991	0.0389232
1	Ntmt1	2.27104e-06	0.367864	0.0412829
1	Tusc3	2.29532e-06	0.632946	0.0417244
1	Snhg17	2.31046e-06	0.474638	0.0419996
1	Rps14	2.33945e-06	0.326663	0.0425265
1	Gm8292	2.61236e-06	0.365287	0.0474874
1	Cd164	2.63051e-06	0.309324	0.0478174
1	Tmem259	2.80966e-06	0.43866	0.0510741
1	Smim15	2.87297e-06	0.263845	0.0522249
1	Irf2bp2	2.96149e-06	0.325696	0.053834
1	Atf1	2.99626e-06	0.447158	0.054466
1	Ift57	3.06281e-06	0.321819	0.0556757
1	Ccny	3.12029e-06	0.29726	0.0567206
1	Med15	3.1716e-06	0.267539	0.0576534
1	Ube3a	3.19479e-06	0.271242	0.058075
1	Fgfr1op	3.22692e-06	0.956082	0.058659
1	Wdr34	3.40808e-06	0.398706	0.061952
1	Borcs8	3.49192e-06	0.260361	0.0634761
1	Dock10	3.79927e-06	0.395017	0.0690632
1	Nvl	3.81246e-06	0.342251	0.0693029
1	Rnf44	3.8191e-06	0.485899	0.0694236
1	Nedd1	3.87933e-06	0.63288	0.0705185
1	Get4	3.89115e-06	0.519772	0.0707334
1	Ada	3.92857e-06	0.414843	0.0714136
1	Acsl4	4.10687e-06	0.603196	0.0746547
1	Nop14	4.11577e-06	0.300282	0.0748165
1	Fgd5	4.11907e-06	2.95314	0.0748765
1	Fech	4.13296e-06	0.413815	0.075129
1	Hmga1	4.14614e-06	0.489939	0.0753685
1	Tinagl1	4.46025e-06	2.70993	0.0810784
1	Setd3	4.62797e-06	0.819072	0.0841272
1	Btk	5.01169e-06	0.327799	0.0911025
1	Ddx11	5.05603e-06	0.457274	0.0919084
1	Gna12	5.07362e-06	1.21736	0.0922283
1	Mib1	5.08379e-06	0.597277	0.0924132
1	Ing5	5.11481e-06	0.881026	0.0929769
1	Rfc3	5.11813e-06	0.558677	0.0930374
1	Wipf1	5.13693e-06	0.272345	0.0933792
1	Rps6kb1	5.155e-06	0.282778	0.0937077
1	St3gal4	5.19863e-06	0.378605	0.0945008
1	Snrpert	5.226e-06	0.87022	0.0949982
1	Hmgxb3	5.29686e-06	1.18323	0.0962864
1	Kcnk12	5.29931e-06	0.393561	0.0963309
1	Cep162	5.36512e-06	0.331323	0.0975271
1	Ccng1	5.40308e-06	0.369753	0.0982173
1	Polr3e	5.7214e-06	1.32909	0.104004
1	Snx30	5.73718e-06	0.357144	0.10429
1	Mrps27	5.8415e-06	0.491483	0.106187
1	Drap1	5.86991e-06	0.285088	0.106703
1	Acp1	5.98357e-06	0.274768	0.108769
1	Klhdc3	6.27155e-06	0.266162	0.114004
1	Ubqln1	6.37119e-06	0.614064	0.115815
1	Pip4k2a	6.53201e-06	0.695879	0.118739
1	Psmg4	6.54319e-06	0.337325	0.118942
1	Gimap6	6.60066e-06	0.634112	0.119987
1	Lzic	6.60101e-06	0.453939	0.119993
1	Emilin2	6.65947e-06	0.984342	0.121056
1	Zfp672	6.77525e-06	0.786684	0.12316
1	Kif23	6.83668e-06	1.00387	0.124277
1	2810454H06Rik	6.89509e-06	0.322028	0.125339
1	Rel	6.95452e-06	1.08902	0.126419
1	Gnptab	6.99139e-06	0.548523	0.12709
1	Nif3l1	7.0186e-06	0.58522	0.127584
1	Tbc1d1	7.23755e-06	0.452604	0.131564
1	Abhd2	7.51951e-06	1.29408	0.13669
1	Dleu2	7.60768e-06	0.289139	0.138292
1	Rad21	7.71151e-06	0.377534	0.14018
1	Ripk3	7.78205e-06	0.295488	0.141462
1	Lypla2	7.86356e-06	0.511686	0.142944
1	Hsp90b1	7.92043e-06	0.25074	0.143978
1	Eif2b3	8.04288e-06	0.460319	0.146204
1	Fscn1	8.1081e-06	1.2587	0.147389
1	Sidt2	8.42564e-06	0.481979	0.153161
1	Usp4	8.44658e-06	0.833363	0.153542
1	Pinx1	9.00919e-06	0.25179	0.163769
1	Slc35a3	9.12116e-06	0.32417	0.165804
1	Ddt	9.34724e-06	0.633743	0.169914
1	Odr4	9.36337e-06	0.507287	0.170207
1	Usp16	9.42464e-06	0.40861	0.171321
1	Magohb	9.88148e-06	0.312669	0.179626
1	Tcirg1	1.04428e-05	0.673916	0.18983
1	Pum2	1.11008e-05	0.319825	0.201791
1	Odf2	1.12878e-05	0.571504	0.20519
1	Eif3b	1.13467e-05	0.473897	0.20626
1	Naa25	1.15187e-05	0.29563	0.209387
1	Tars2	1.15595e-05	0.275832	0.210128
1	Dctn1	1.17816e-05	0.439062	0.214166
1	Ctps2	1.22903e-05	0.29107	0.223413
1	Acly	1.23408e-05	0.472918	0.224332
1	Inpp5d	1.24042e-05	0.441869	0.225484
1	Eif2a	1.2414e-05	0.647452	0.225662
1	Tor1b	1.24407e-05	0.860344	0.226146
1	Dcp1a	1.24652e-05	1.01566	0.226592
1	Srf	1.25763e-05	1.52478	0.228613
1	Med17	1.28509e-05	0.389546	0.233603
1	Gtf2f1	1.28597e-05	0.741946	0.233763
1	Tpgs1	1.29549e-05	0.295092	0.235495
1	Fau	1.32315e-05	0.308012	0.240523
1	Mcm3ap	1.37335e-05	0.449528	0.249647
1	Cyb5r3	1.39403e-05	0.41674	0.253408
1	Vps52	1.40147e-05	0.378471	0.25476
1	Mapkapk3	1.42999e-05	0.772404	0.259943
1	Cactin	1.46112e-05	0.34323	0.265602
1	Amfr	1.46129e-05	0.80376	0.265633
1	Zfp62	1.49667e-05	0.439859	0.272065
1	Lars2	1.51884e-05	0.408607	0.276094
1	Apc	1.54151e-05	0.417421	0.280216
1	Mtf2	1.54343e-05	0.759472	0.280564
1	Cib1	1.57836e-05	0.284802	0.286914
1	Ash1l	1.62915e-05	0.984187	0.296147
1	Yeats4	1.63597e-05	0.556991	0.297387
1	Msto1	1.64624e-05	0.330271	0.299253
1	Phrf1	1.65039e-05	0.472515	0.300007
1	Gstp-ps	1.65906e-05	0.607847	0.301584
1	Psmg1	1.68037e-05	0.417305	0.305457
1	Svip	1.71008e-05	0.278974	0.310859
1	Epn1	1.71914e-05	0.736892	0.312505
1	Ttc4	1.72832e-05	0.299345	0.314175
1	Pdzd8	1.74023e-05	0.938632	0.31634
1	Pabpc4	1.75416e-05	0.31582	0.318872
1	Xpot	1.75795e-05	0.283387	0.319561
1	Dclre1b	1.76549e-05	0.542092	0.320931
1	Larp7	1.77188e-05	0.322165	0.322093
1	Rpf1	1.80239e-05	0.705464	0.327639
1	Lonp1	1.80671e-05	0.904464	0.328424
1	Glrx5	1.81788e-05	0.633575	0.330454
1	Mpeg1	1.81972e-05	0.648824	0.330789
1	C87436	1.8363e-05	1.17558	0.333803
1	Stat5a	1.88538e-05	0.676999	0.342724
1	Rbm22	1.8859e-05	0.283159	0.342818
1	Dnm1l	1.91328e-05	0.338136	0.347797
1	Mrps28	1.92953e-05	0.256254	0.35075
1	Glmp	1.92981e-05	0.437349	0.3508
1	Eif4g3	1.93137e-05	0.67894	0.351084
1	Ppp1r18	1.94529e-05	0.514062	0.353614
1	Ndufc2	1.94635e-05	0.29476	0.353807
1	Tubgcp3	1.96192e-05	1.00841	0.356637
1	Mvb12b	1.97235e-05	0.331449	0.358534
1	Pdcd2l	1.98034e-05	0.276891	0.359986
1	Smg1	2.01461e-05	0.734592	0.366216
1	Hp1bp3	2.05093e-05	0.714087	0.372818
1	Usf1	2.08465e-05	0.347489	0.378947
1	Cdc5l	2.13097e-05	0.286153	0.387369
1	Tmed7	2.13214e-05	0.311728	0.38758
1	H2ac12	2.20843e-05	0.432233	0.401448
1	Gnai2	2.20936e-05	0.272288	0.401617
1	Leng1	2.23067e-05	0.321882	0.40549
1	Sun2	2.24703e-05	0.648711	0.408466
1	Mrps34	2.25467e-05	0.269937	0.409854
1	mt-Tt	2.26493e-05	1.11041	0.411718
1	Med9	2.34578e-05	0.324864	0.426416
1	Tmem70	2.34926e-05	0.338489	0.427049
1	Eps15	2.36852e-05	0.469053	0.43055
1	Atxn7l3	2.41953e-05	0.635193	0.439822
1	Pfdn4	2.42286e-05	0.57679	0.440427
1	Bod1l	2.47146e-05	0.351411	0.449261
1	Aars	2.49094e-05	0.312112	0.452802
1	Sys1	2.55227e-05	0.356061	0.463952
1	Ptgs1	2.61065e-05	1.27509	0.474564
1	Tfip11	2.63998e-05	0.588619	0.479895
1	AC159819.1	2.68654e-05	0.476574	0.488359
1	Glrx2	2.77357e-05	0.407445	0.504179
1	Hsdl2	2.78948e-05	0.291659	0.507072
1	Tmem39a	2.79811e-05	0.677792	0.508641
1	Ppp1r15a	2.81781e-05	0.623638	0.512222
1	Serpina3g	2.84922e-05	1.43622	0.51793
1	Smarcal1	2.89804e-05	0.881448	0.526806
1	Svbp	2.94833e-05	0.262372	0.535948
1	Mrps26	2.9675e-05	0.302329	0.539433
1	Fubp3	2.99425e-05	0.418757	0.544294
1	Chtf18	3.00173e-05	0.64187	0.545654
1	Rbbp8	3.01432e-05	0.318618	0.547944
1	Polr1c	3.03315e-05	0.74502	0.551366
1	Dnajb1	3.03744e-05	0.735751	0.552146
1	Nkap	3.08595e-05	0.73724	0.560964
1	Adpgk	3.09469e-05	0.464861	0.562552
1	Ints13	3.11172e-05	0.687668	0.565649
1	Krit1	3.1672e-05	0.25664	0.575734
1	Mrps9	3.19252e-05	0.2683	0.580337
1	Asap1	3.19739e-05	0.272472	0.581222
1	Acaa1a	3.24874e-05	0.318921	0.590557
1	Parg	3.25365e-05	0.773961	0.591448
1	Mfsd11	3.26956e-05	1.83247	0.594341
1	Mtfr1l	3.27839e-05	0.466134	0.595946
1	Men1	3.28374e-05	0.463617	0.596918
1	Pithd1	3.30755e-05	0.412363	0.601246
1	Ccm2	3.35138e-05	0.87905	0.609213
1	Sorl1	3.3744e-05	0.416928	0.613398
1	Zdhhc13	3.38552e-05	0.34876	0.61542
1	Dohh	3.45835e-05	0.312755	0.628659
1	Yars	3.4789e-05	0.304791	0.632394
1	Gm13226	3.53743e-05	0.514649	0.643034
1	Fpgs	3.55267e-05	0.368458	0.645804
1	Mfap1a	3.58557e-05	0.835112	0.651785
1	Fdx1	3.59829e-05	0.991575	0.654097
1	Tatdn1	3.6143e-05	0.73523	0.657007
1	Ercc1	3.62028e-05	0.44402	0.658095
1	Acbd3	3.67535e-05	0.329347	0.668106
1	Idnk	3.67762e-05	0.362844	0.668518
1	Flna	3.73716e-05	0.506808	0.679341
1	Nrgn	3.78974e-05	0.495772	0.688899
1	Dcaf13	3.8483e-05	0.497343	0.699544
1	Kin	3.88943e-05	0.416735	0.707021
1	Sphk2	3.94867e-05	0.566523	0.717788
1	Ntan1	3.98214e-05	0.602783	0.723873
1	Rnf123	3.98348e-05	0.377971	0.724117
1	Eipr1	3.99167e-05	0.564709	0.725607
1	Tmem129	4.06787e-05	0.906822	0.739457
1	Ubc	4.08507e-05	0.479035	0.742584
1	2010204K13Rik	4.11629e-05	0.3427	0.748259
1	Trip12	4.11656e-05	0.640218	0.748309
1	Rnf125	4.24464e-05	1.23006	0.771591
1	Pop7	4.24592e-05	0.491447	0.771823
1	Hadhb	4.36762e-05	0.400786	0.793946
1	Slc18a2	4.38591e-05	1.01126	0.79727
1	Dgkd	4.38597e-05	0.492636	0.797281
1	Lrrc8c	4.38847e-05	0.480743	0.797736
1	Prr14l	4.42134e-05	0.731281	0.803712
1	Tle5	4.43655e-05	0.279262	0.806475
1	Msl2	4.52843e-05	0.553739	0.823178
1	Ubap2l	4.55698e-05	0.257842	0.828368
1	Arpc1a	4.57464e-05	0.258093	0.831577
1	Lman2l	4.6289e-05	0.689547	0.841441
1	Ing3	4.6791e-05	0.593902	0.850568
1	Slc9a3r1	4.77628e-05	0.910681	0.868232
1	Lyn	4.83202e-05	0.584816	0.878365
1	Chchd6	4.86988e-05	0.394587	0.885247
1	Mrps10	4.88535e-05	0.367283	0.88806
1	Rngtt	4.93604e-05	0.630275	0.897273
1	Rnf38	5.09043e-05	0.825756	0.925338
1	Gcsh	5.10515e-05	0.275642	0.928014
1	Psma2	5.12985e-05	0.308132	0.932503
1	2510002D24Rik	5.15465e-05	0.438386	0.937012
1	Yars2	5.23834e-05	0.282132	0.952226
1	Mrpl38	5.28142e-05	0.25143	0.960057
1	Utp20	5.29936e-05	0.932343	0.963318
1	Tank	5.38151e-05	0.763489	0.978252
1	Mef2d	5.41246e-05	0.430815	0.983878
1	Ube2d1	5.45707e-05	0.30408	0.991986
1	Dmap1	5.49992e-05	0.266741	0.999776
1	Etfbkmt	5.72981e-05	0.835262	1
1	Rap1a	5.74336e-05	0.430091	1
1	Polr2f	5.77178e-05	0.307694	1
1	Etfa	5.81102e-05	0.260926	1
1	Rpl26	5.81352e-05	0.323485	1
1	Txndc16	5.88646e-05	0.979186	1
1	Wbp11	5.90352e-05	0.304918	1
1	Ppp2r5d	6.01035e-05	0.295686	1
1	Mrpl39	6.12527e-05	0.369264	1
1	AI837181	6.22278e-05	0.597301	1
1	Sf1	6.23568e-05	0.606521	1
1	Gm9800	6.50515e-05	0.279975	1
1	Ranbp2	6.52187e-05	0.557656	1
1	Vps36	6.55399e-05	0.604896	1
1	Htatsf1	6.57673e-05	0.56434	1
1	Stag1	6.61333e-05	0.573487	1
1	Ift27	6.71252e-05	0.40571	1
1	Klf9	6.74343e-05	1.57846	1
1	Ubac2	6.78066e-05	0.543802	1
1	Usp48	6.83329e-05	0.58763	1
1	Fbxl14	6.8338e-05	1.12461	1
1	Gm24265	6.87139e-05	0.347148	1
1	Snrnp27	6.91057e-05	0.480242	1
1	Clcn4	6.96348e-05	0.752539	1
1	Vti1b	6.97727e-05	0.365425	1
1	Rpp30	7.01102e-05	0.273698	1
1	Ralbp1	7.0491e-05	0.269466	1
1	Nab1	7.06026e-05	1.21106	1
1	Srp72	7.20275e-05	0.270743	1
1	Adar	7.23178e-05	0.355352	1
1	Dvl3	7.25216e-05	0.460231	1
1	Dnlz	7.36349e-05	0.265861	1
1	Nop2	7.43989e-05	0.332184	1
1	Gtf2f2	7.44821e-05	0.769929	1
1	Ppp1r15b	7.46236e-05	0.319727	1
1	Gtpbp6	7.47343e-05	0.773603	1
1	Enkd1	7.49482e-05	0.270182	1
1	Wee1	7.65654e-05	0.655693	1
1	Tet2	7.73772e-05	2.15464	1
1	Ttc9c	7.86083e-05	0.353434	1
1	Myo9b	7.9937e-05	0.815628	1
1	Bag1	8.03315e-05	0.387559	1
1	Tmem245	8.08831e-05	0.816599	1
1	Erp44	8.11767e-05	0.33445	1
1	Nme4	8.16762e-05	0.355692	1
1	Zc3hc1	8.20887e-05	1.31394	1
1	Ifi47	8.21696e-05	0.630068	1
1	Aar2	8.22274e-05	1.06728	1
1	Zfp638	8.30205e-05	0.438874	1
1	B3gntl1	8.39529e-05	0.561414	1
1	Birc6	8.48856e-05	0.656838	1
1	Sqstm1	8.65548e-05	0.576384	1
1	Pxn	8.73676e-05	0.253417	1
1	Tbc1d19	8.74552e-05	0.400265	1
1	Agpat1	8.7818e-05	0.446359	1
1	Mrps18c	8.84065e-05	0.42381	1
1	Tiam1	8.85184e-05	0.779175	1
1	Rps11-ps2	8.85507e-05	0.878827	1
1	Nampt	9.07731e-05	1.71472	1
1	Virma	9.23922e-05	1.01671	1
1	Litaf	9.32547e-05	0.325572	1
1	Klhdc2	9.34071e-05	0.643213	1
1	Fli1	9.35381e-05	0.364606	1
1	Cntln	9.38521e-05	0.564207	1
1	Zfp410	9.50706e-05	0.336695	1
1	Rhbdf2	9.50858e-05	1.00578	1
1	Hdac5	9.54674e-05	1.08649	1
1	Zfp282	9.74339e-05	0.55987	1
1	Ergic3	9.80756e-05	0.314217	1
1	Brcc3	9.87402e-05	0.856343	1
1	Pigt	0.000100115	0.579618	1
1	Rrp9	0.000100261	0.303501	1
1	Gm28417	0.000100851	0.39269	1
1	Dmac1	0.000102131	0.31031	1
1	Gm26532	0.000102821	0.970252	1
1	Spidr	0.000103779	0.420077	1
1	Elf1	0.000104252	0.761778	1
1	Champ1	0.000104332	0.40913	1
1	Fam162a	0.000105907	0.325195	1
1	Srgn	0.000106096	0.548127	1
1	Srprb	0.00010736	1.62302	1
1	Slc25a46	0.000107619	0.566719	1
1	Lrsam1	0.000110883	1.23982	1
1	Naf1	0.000110903	0.788299	1
1	Psmd10	0.000111512	0.326239	1
1	Hist1h4n	0.000111958	0.773929	1
1	Ehmt1	0.000112427	0.589987	1
1	Ddx17	0.000113134	0.428183	1
1	Brd9	0.000113323	0.62133	1
1	Zfp280c	0.000113497	0.380287	1
1	Spindoc	0.000114223	1.92926	1
1	Isg20l2	0.000114354	0.672988	1
1	Cog1	0.000114898	0.704452	1
1	Plpbp	0.000115913	0.276163	1
1	Rnf126	0.000116206	0.290187	1
1	Kctd5	0.000116889	0.342862	1
1	Agfg2	0.000117128	1.66588	1
1	Ostf1	0.000117262	0.523399	1
1	Elmo1	0.00011949	0.37821	1
1	Tm2d1	0.000120108	0.700528	1
1	Atox1	0.000121786	0.325872	1
1	Mrps5	0.000122629	0.764495	1
1	Shq1	0.000122963	0.263074	1
1	Prpf18	0.000123241	0.633216	1
1	Anapc1	0.000127412	1.1211	1
1	Taf13	0.000128748	0.303477	1
1	Dennd4a	0.00012932	1.26432	1
1	Traf5	0.000129531	1.43866	1
1	Dnm2	0.000129586	0.322207	1
1	Rxylt1	0.000129853	0.564535	1
1	Cyb5r1	0.000132284	0.301677	1
1	Ergic2	0.000134166	0.849036	1
1	Elp2	0.000134796	0.772964	1
1	Usp18	0.000135255	0.432934	1
1	Zfp142	0.000135307	0.62738	1
1	Nol12	0.000135893	0.664901	1
1	Tubb2a	0.000136154	1.74438	1
1	Rinl	0.000137133	1.03415	1
1	Foxk1	0.000137238	0.64395	1
1	1810058I24Rik	0.00013808	0.361311	1
1	Sar1b	0.000139795	0.44839	1
1	Dzip3	0.000140781	0.764996	1
1	Zfp125	0.000141098	0.829384	1
1	Dcun1d1	0.000141801	0.359869	1
1	Ginm1	0.000143376	0.485222	1
1	Tspan14	0.000143395	1.43786	1
1	Sra1	0.000143559	0.398824	1
1	Slc30a7	0.000143568	0.383935	1
1	Trmt5	0.000145048	1.0259	1
1	Hnrnpr	0.000145217	0.690131	1
1	Smpd4	0.000146249	0.534927	1
1	Slc35e1	0.000147899	0.327206	1
1	Tmf1	0.000148101	1.7206	1
1	Aldoa-ENSMUSG00000030695	0.000148138	0.482082	1
1	Rcor1	0.000148258	1.99667	1
1	Tex10	0.00014925	0.744975	1
1	Ttll12	0.000151311	1.87341	1
1	Vps72	0.00015167	0.304242	1
1	Ccp110	0.000153327	1.4402	1
1	Cnot11	0.000155214	1.20938	1
1	BC031181	0.0001576	0.540362	1
1	Syvn1	0.000160988	0.350698	1
1	Dcps	0.000161576	0.588544	1
1	Senp6	0.000161749	0.504194	1
1	Nit2	0.000162731	0.475988	1
1	Neurl4	0.00016276	0.338205	1
1	Psmc1	0.000165261	0.36451	1
1	Dctd	0.000165291	0.409377	1
1	Rpusd1	0.000166205	0.538129	1
1	D030056L22Rik	0.000166544	0.572062	1
1	Dbnl	0.000166725	0.584835	1
1	Gm49774	0.000167635	2.21956	1
1	Slc35b1	0.000169972	0.458229	1
1	Gipc1	0.000172091	0.794879	1
1	Bscl2	0.000172273	0.509576	1
1	Nemf	0.000172434	0.415396	1
1	Nbn	0.000173338	0.326478	1
1	1810014B01Rik	0.00017363	0.762517	1
1	Nme2	0.000174106	0.389348	1
1	Kcnn4	0.000174762	0.341864	1
1	6820431F20Rik	0.000175364	0.353893	1
1	Pym1	0.000177116	0.343139	1
1	Tmem39b	0.000178206	0.255725	1
1	Bdp1	0.000178631	0.732068	1
1	Plod3	0.000179419	0.673392	1
1	Nup50	0.000179645	0.299355	1
1	Srsf5	0.00018065	0.497472	1
1	Ddx19a	0.000182186	0.753254	1
1	Pfdn1	0.000182516	0.349478	1
1	D230025D16Rik	0.000182921	0.275783	1
1	Snap29	0.000183045	0.779413	1
1	Ttll5	0.000184006	0.450259	1
1	Rdm1	0.000186476	1.13293	1
1	Cyfip2	0.000186973	0.600906	1
1	Erap1	0.000188246	0.290887	1
1	Zfp36	0.000188762	0.382899	1
1	Faap100	0.000189256	0.438152	1
1	Ufsp2	0.000189583	0.44445	1
1	2700097O09Rik	0.000190673	1.05965	1
1	Pomt1	0.000190887	0.483905	1
1	Aplf	0.000191947	0.332699	1
1	Blzf1	0.000191979	0.376669	1
1	Rpl7-ps9	0.000193221	1.13168	1
1	Pitpnm2	0.000194422	0.404031	1
1	Mrpl45	0.000201467	0.535674	1
1	Zbtb7a	0.000202597	0.39167	1
1	Cmss1	0.000203633	0.643492	1
1	Gpcpd1	0.000204152	0.533123	1
1	Gfer	0.000204736	0.34076	1
1	Vps29	0.000205215	0.280984	1
1	Atp6v0a2	0.000205572	0.907634	1
1	Etf1	0.000208548	0.763209	1
1	Flii	0.000208617	0.266425	1
1	Ripor1	0.000208649	0.66567	1
1	Pde12	0.000211023	1.31269	1
1	Nudcd1	0.000213489	0.903375	1
1	Def8	0.00021427	1.24105	1
1	Vkorc1l1	0.000216561	1.26786	1
1	2410004B18Rik	0.000220694	0.405692	1
1	H4c4	0.000221031	0.740791	1
1	Nxf1	0.000221033	0.612122	1
1	Atp2b4	0.000221648	0.263622	1
1	Ppp4r2	0.000222169	0.678595	1
1	Hmg20b	0.000223495	0.469181	1
1	Nfam1	0.000225454	1.45722	1
1	Gak	0.000229656	0.497488	1
1	Dazap2	0.000230191	0.428652	1
1	Cers6	0.000230333	1.23815	1
1	Hnrnpm	0.000234476	0.330143	1
1	Fth1	0.000234583	0.267302	1
1	Rpl38-ps2	0.000235521	0.343493	1
1	Inpp5b	0.000236666	0.633294	1
1	Tor1a	0.000236737	0.43704	1
1	Lrrc58	0.000237075	0.6733	1
1	Gpr108	0.000238507	0.521071	1
1	Npepps	0.000240202	0.432537	1
1	Yju2	0.000242709	0.515536	1
1	Hikeshi	0.000245442	0.641841	1
1	Ash2l	0.000247246	0.250097	1
1	Pak2	0.000248568	0.49937	1
1	Creb1	0.000253744	0.394668	1
1	Cmc4	0.000256389	0.443091	1
1	Ugdh	0.000259595	0.788947	1
1	Vps13c	0.00026072	0.301452	1
1	Mbp	0.000263114	0.918358	1
1	Gemin5	0.000265637	1.29907	1
1	Kat7	0.000265865	0.385213	1
1	Atf7ip	0.000265944	0.548799	1
1	1700023H06Rik	0.000267304	0.525175	1
1	Elp3	0.00026858	0.864326	1
1	Ttc27	0.000269025	0.603324	1
1	Map2k5	0.000269209	0.345045	1
1	Lancl2	0.000271023	0.767125	1
1	Papola	0.000271924	0.268488	1
1	Mfsd6	0.000274516	0.828018	1
1	Sltm	0.000275855	0.67486	1
1	Slc26a11	0.000276191	0.400665	1
1	Bicral	0.000277145	0.399019	1
1	Utp4	0.000277997	0.416222	1
1	Gkap1	0.000280905	0.328669	1
1	Trappc1	0.000282637	0.813531	1
1	Ddx23	0.000284184	0.788254	1
1	Hid1	0.000286346	2.01119	1
1	Polr3f	0.000289338	0.525977	1
1	Ccdc90b	0.000289766	0.486426	1
1	S100a13	0.000291098	0.400772	1
1	Rint1	0.00029337	0.453207	1
1	Fam53b	0.000293832	0.346118	1
1	Brix1	0.000294846	0.306993	1
1	Sp3os	0.000299255	0.605659	1
1	Aasdh	0.000299856	0.433886	1
1	Smtn	0.000301075	0.831609	1
1	Mrpl22	0.000306582	0.611448	1
1	Tbcc	0.000311993	1.16972	1
1	Trub1	0.000312557	0.383355	1
1	Rb1cc1	0.000312646	0.850922	1
1	Son	0.000314989	0.404669	1
1	Neu1	0.000321115	0.691782	1
1	Mdh1	0.000321627	0.294236	1
1	Prrc1	0.0003217	0.336488	1
1	Emc3	0.000322125	0.349848	1
1	Trim59	0.000325583	0.748626	1
1	Nufip2	0.000326715	0.760979	1
1	Ppp1cb	0.000330513	0.466864	1
1	Snhg12	0.000331232	1.5209	1
1	Tmem248	0.000331568	0.554849	1
1	Cenpl	0.000334916	0.493858	1
1	Csf3r	0.000335323	0.279665	1
1	Hmces	0.000337277	0.351551	1
1	4933439C10Rik	0.000341572	0.264907	1
1	Umad1	0.000341625	0.719471	1
1	Smg6	0.000343279	0.34171	1
1	Mllt10	0.00034551	0.332776	1
1	Sart1	0.000345995	0.336675	1
1	Zfp704	0.00034703	0.745478	1
1	Ptcd2	0.000348001	0.326028	1
1	Mgat4b	0.00035022	0.433216	1
1	Acat1	0.000351808	0.513676	1
1	Qk	0.000361326	0.357278	1
1	Gm9701	0.00036313	0.504498	1
1	Ecsit	0.000364378	0.660537	1
1	Sec24a	0.000370192	0.273091	1
1	Tia1	0.000371475	0.615676	1
1	Alg12	0.00037206	2.10681	1
1	Ift52	0.000375382	0.259964	1
1	Rad23b	0.000378868	1.28323	1
1	Gnb1l	0.000384367	0.44321	1
1	Dbr1	0.000387644	0.607363	1
1	Fahd2a	0.000387712	0.481137	1
1	Calu	0.000390297	0.273153	1
1	Qrsl1	0.000392682	0.400455	1
1	Ncoa6	0.000392824	0.346529	1
1	Tent2	0.00039394	0.457431	1
1	Mecom	0.000400419	1.96673	1
1	Srebf1	0.00040081	0.799583	1
1	Crkl	0.000404917	0.685048	1
1	Cd81	0.000406614	0.632744	1
1	Rps13	0.000407049	0.337336	1
1	Itsn2	0.000409503	0.524592	1
1	Srpr	0.000411026	0.462642	1
1	Kmt5c	0.000412025	0.309145	1
1	Mrpl27	0.000413562	0.659551	1
1	Actr5	0.000416477	1.3066	1
1	Vamp8	0.000422444	0.472999	1
1	Znhit6	0.000422852	0.807862	1
1	Nol8	0.000422915	0.311947	1
1	Mesd	0.000423457	0.466169	1
1	Mid1ip1	0.000424068	0.847558	1
1	Tchp	0.000425315	0.670696	1
1	Snrnp200	0.000426365	0.258942	1
1	Tmem260	0.000426708	0.330408	1
1	Zfp131	0.000427024	0.432221	1
1	Ankle2	0.000428104	0.495759	1
1	Poldip3	0.000430555	0.508588	1
1	Stx16	0.000433502	0.336306	1
1	Bud23	0.000434631	0.276544	1
1	Cul1	0.000435202	0.37561	1
1	Trim30d	0.00044113	1.24765	1
1	Rbm34	0.000441328	1.12122	1
1	Hadha	0.000448462	0.500156	1
1	Stambpl1	0.000454513	0.360706	1
1	Cmpk1	0.000456531	0.517324	1
1	Top3b	0.000457583	0.489152	1
1	Yme1l1	0.000460264	0.68149	1
1	Fem1b	0.000462832	0.30006	1
1	Gramd4	0.000467529	0.896703	1
1	Tpm1	0.000470966	1.18558	1
1	1110065P20Rik	0.000471865	0.498933	1
1	BC029722	0.000472195	0.312692	1
1	Eif1b	0.000472384	0.274496	1
1	Dpp9	0.000473096	0.531493	1
1	Fam91a1	0.000473515	0.973054	1
1	St6galnac6	0.000480448	0.961842	1
1	Cops2	0.000481489	0.502015	1
1	Hnrnpul2	0.000482981	0.342095	1
1	Thoc1	0.000484075	0.265379	1
1	Taf1a	0.000486825	0.821598	1
1	Wdr4	0.000488264	0.279323	1
1	Parn	0.000491164	0.260213	1
1	Actr1b	0.000491625	0.737461	1
1	Pex19	0.000493992	0.382236	1
1	Twnk	0.000494077	0.877032	1
1	Tars	0.000494956	0.521455	1
1	Insig1	0.000498613	0.856788	1
1	Ccdc107	0.000501614	0.31567	1
1	Abcd1	0.000501672	0.282016	1
1	Pno1	0.000516694	0.378773	1
1	5730480H06Rik	0.000518296	0.272772	1
1	Cep97	0.000518753	0.315327	1
1	Stard3	0.00051936	0.420915	1
1	Uck2	0.000520101	0.458071	1
1	Cxcl10	0.000523038	1.81649	1
1	Gigyf2	0.000525319	0.513115	1
1	Bap1	0.000526587	1.03698	1
1	Trmt10a	0.000527122	0.306783	1
1	Ctsl	0.000532455	0.916361	1
1	Itgb1	0.000534108	0.460663	1
1	Cul4a	0.000538931	0.586593	1
1	Rpgrip1	0.000539087	1.21339	1
1	Lamtor5	0.000542424	0.267113	1
1	Efcab14	0.000542979	0.257004	1
1	Ppp4r3b	0.000543038	0.25544	1
1	Tsr3	0.000545395	0.371841	1
1	Pold4	0.000546737	0.258092	1
1	Wdr5	0.00054881	0.281198	1
1	Copg1	0.000550868	0.265832	1
1	Zfp944	0.000551856	0.997106	1
1	Cog5	0.00055209	0.512601	1
1	Sdhc	0.000554698	0.282601	1
1	Ino80d	0.000554771	0.352062	1
1	Caap1	0.000556907	0.94492	1
1	Ubac1	0.000557498	0.773788	1
1	Il21r	0.000557822	0.528191	1
1	4930453N24Rik	0.000564421	0.527782	1
1	Pde4d	0.000565705	0.501581	1
1	Atp2a3	0.000567102	0.432567	1
1	Grsf1	0.000567941	0.628675	1
1	Echs1	0.000574927	0.519237	1
1	Larp1	0.000575495	0.696191	1
1	Nup153	0.00057702	0.403416	1
1	Ccnt1	0.000578576	0.935186	1
1	Nol6	0.000579613	0.750588	1
1	Polr3a	0.000582972	0.747383	1
1	Hacd2	0.000582994	0.322154	1
1	Pigbos1	0.000594049	0.824522	1
1	Ppp1r9a	0.000594293	0.898297	1
1	Hadh	0.000595742	0.430262	1
1	4933434E20Rik-ENSMUSG00000027942	0.000596961	0.596239	1
1	Sumo3	0.000597436	0.309239	1
1	Trp53i13	0.000600639	0.361431	1
1	Atp2b1	0.000600844	0.312813	1
1	R3hcc1l	0.000602597	1.05449	1
1	Tnrc6b	0.000611949	0.305918	1
1	Ggps1	0.000617392	0.766694	1
1	Eif4enif1	0.000617764	0.430862	1
1	Atp6v1e1	0.000626697	0.264478	1
1	Nars	0.000629681	0.280662	1
1	Acsl1	0.000631848	0.46517	1
1	Pdcd2	0.000633604	0.40664	1
1	Tprn	0.000635203	2.14172	1
1	Tmem222	0.00063806	0.323525	1
1	Saraf	0.000638266	0.82781	1
1	Cdc25b	0.000642882	0.319542	1
1	Ankmy2	0.000648101	1.20494	1
1	Tbcd	0.000653479	0.517711	1
1	Pigyl	0.000655281	0.507842	1
1	Zfp593	0.000655328	0.557858	1
1	Pop1	0.000657847	0.349902	1
1	Usf3	0.000674283	0.910932	1
1	Pycr2	0.000678959	0.320553	1
1	Zfp68	0.00069782	0.359527	1
1	Mapk1ip1l	0.000699822	0.535641	1
1	C1galt1	0.000703649	0.701273	1
1	Rprd2	0.000707611	0.76778	1
1	Mtrex	0.00071122	0.689894	1
1	Chka	0.000713402	0.742441	1
1	Pdk3	0.000725627	0.510853	1
1	Ifi35	0.000726005	0.3242	1
1	Enpp4	0.000728022	0.755214	1
1	Ggct	0.000730188	1.04553	1
1	Stx17	0.000737957	0.78533	1
1	Gm21926	0.000738199	0.387647	1
1	Emc7	0.000738245	0.449397	1
1	Cdc42se1	0.000743103	0.751013	1
1	Abhd12	0.000743562	0.402526	1
1	Dipk1b	0.00074467	0.614954	1
1	A630001G21Rik	0.000745058	0.627511	1
1	Rilpl2	0.000746143	0.267269	1
1	Slc38a10	0.000747014	0.787996	1
1	Grasp	0.000753036	2.60387	1
1	Ap1g2	0.000753898	0.453404	1
1	Tgm2	0.000756469	1.23656	1
1	Heatr6	0.00075936	0.601403	1
1	Ipo8	0.00076505	0.534259	1
1	Mad2l2	0.000766468	0.650053	1
1	Morc2a	0.00076703	0.732083	1
1	Clasp1	0.000767797	0.690848	1
1	Ccng2	0.000772003	0.518443	1
1	Armc8	0.000774152	0.585537	1
1	Tmem138	0.000778459	0.542296	1
1	Zfp292	0.000782729	0.527094	1
1	Imp3	0.000785378	0.448559	1
1	Mprip	0.000788445	0.46171	1
1	Dcp2	0.000789007	0.895065	1
1	Man1b1	0.000793301	0.810868	1
1	Mrpl46	0.000811093	0.38725	1
1	Zfp60	0.000813324	0.945756	1
1	Thap11	0.000823908	0.403666	1
1	Rnf2	0.000828508	0.253013	1
1	Rpl32l	0.000828819	1.88907	1
1	Parp11	0.000837957	0.341075	1
1	Mrpl4	0.00085166	0.283853	1
1	Foxred1	0.000852934	0.532614	1
1	Dynlt1c	0.000853506	0.344453	1
1	Emsy	0.000854977	0.954766	1
1	D6Wsu163e	0.000858585	1.32302	1
1	Cenpt	0.000859066	0.645344	1
1	Clp1	0.000860186	0.322705	1
1	Phf3	0.000861154	0.472421	1
1	Sars	0.000869011	0.800959	1
1	Uckl1	0.000871329	0.522728	1
1	Dnttip1	0.000874872	0.287617	1
1	Polr2c	0.00087702	0.349642	1
1	Gsr	0.000885494	0.435468	1
1	Arfgap2	0.000887247	0.357393	1
1	Gna11	0.000897739	0.396751	1
1	Gata2	0.0009014	1.35313	1
1	Dnajb11	0.000908851	0.337967	1
1	Cdk12	0.000911078	0.623195	1
1	Dcaf7	0.00091157	1.01957	1
1	Exoc3	0.000913519	0.335886	1
1	Zfp598	0.000914461	0.487295	1
1	Tns3	0.000915099	0.519348	1
1	Mapk3	0.000917176	1.40011	1
1	Prkci	0.000918258	0.250509	1
1	Taf5l	0.00091831	0.97858	1
1	Ppm1f	0.000923078	0.527445	1
1	Map7d1	0.0009264	0.273667	1
1	Osbpl8	0.000931671	0.717797	1
1	Mtg1	0.000936929	0.359449	1
1	Xrcc3	0.000946932	0.408118	1
1	Pogz	0.000948665	0.883079	1
1	Rpp14	0.000962539	0.416751	1
1	Mthfsl	0.000963062	0.588932	1
1	Psmd7	0.000969633	0.279466	1
1	Rtcb	0.000980169	0.342466	1
1	Leprot	0.00098371	0.501861	1
1	Ercc6l2	0.0010101	0.48769	1
1	Chek2	0.00101048	0.588716	1
1	Zfp592	0.0010107	0.666075	1
1	Gspt1	0.00101085	0.554636	1
1	H2-Oa	0.00102167	0.344408	1
1	Arid3b	0.00102336	0.378671	1
1	Npat	0.00102618	1.50095	1
1	Apoe	0.00102677	0.797307	1
1	Cdk5	0.00102957	0.595014	1
1	Zfp113	0.00103024	0.499505	1
1	Btf3l4	0.00103076	0.25164	1
1	Ube2z	0.00103525	0.500583	1
1	Rfx3	0.00103853	0.379997	1
1	Xab2	0.00104472	1.10729	1
1	Ppp1r12c	0.00105269	0.417256	1
1	Cyp4f16	0.00105702	0.311777	1
1	Zfp277	0.00106129	0.358779	1
1	Capn15	0.00106145	0.632973	1
1	Tmem106c	0.00106498	0.548299	1
1	Gps2	0.00106719	0.466839	1
1	Ttc14	0.00107037	0.420642	1
1	Srek1ip1	0.00107287	0.502727	1
1	Cript	0.0010753	0.383203	1
1	Mllt3	0.00108092	1.23207	1
1	Twf1	0.00109019	0.441268	1
1	Cutc	0.00109549	0.497914	1
1	Selenok	0.00110601	0.499433	1
1	Zfp358	0.00110945	0.308079	1
1	Zbtb11	0.0011116	0.370279	1
1	Cmc1	0.00112157	0.788902	1
1	Gpr65	0.00112394	0.603245	1
1	Cdc42ep3	0.00112685	0.707184	1
1	Csgalnact2	0.00113736	0.483601	1
1	Ddhd2	0.00115022	1.01628	1
1	Gzf1	0.00115361	0.852773	1
1	Polr2k	0.00116049	0.263269	1
1	Nr2c2	0.00116205	0.715912	1
1	Copa	0.00116556	0.372721	1
1	Rbm25	0.00117811	0.280008	1
1	Pnpt1	0.00118651	0.495111	1
1	Rgcc	0.00119134	0.73824	1
1	Rap2c	0.0011943	0.976983	1
1	Gigyf1	0.0011949	0.328398	1
1	Pla1a	0.00119781	0.55993	1
1	Gle1	0.00121053	0.618983	1
1	Iars2	0.00123929	0.798124	1
1	Nfkb1	0.00123977	0.603192	1
1	Tdg	0.00124524	0.376652	1
1	Zc3h10	0.00124995	0.705015	1
1	Pwwp3a	0.001252	0.889323	1
1	H4c14	0.00125584	0.466598	1
1	Procr	0.00125737	1.63626	1
1	Mea1	0.0012632	0.274942	1
1	Dctn3	0.00126559	0.362121	1
1	Atad2b	0.00126706	1.47133	1
1	Ndufaf8	0.00126713	1.03634	1
1	5430416N02Rik	0.00127016	0.395097	1
1	Prr3	0.00127665	0.570466	1
1	Gsdme	0.001279	0.76982	1
1	Itch	0.00128799	0.636779	1
1	Dennd5b	0.0012885	1.54192	1
1	Etfrf1	0.00130205	0.495091	1
1	Zbtb21	0.00130479	0.387492	1
1	Manba	0.00131329	0.517879	1
1	Yipf3	0.00131497	0.455186	1
1	Psmd3	0.00131706	0.290156	1
1	Rpl13a-ps1	0.00132546	0.463506	1
1	Gucy1a1	0.00132654	2.8535	1
1	Asb8	0.00133598	1.34962	1
1	Ptar1	0.00133761	0.587798	1
1	Ext2	0.00133854	0.635156	1
1	Slc33a1	0.00134189	1.12875	1
1	Poc5	0.0013446	0.422142	1
1	Smad7	0.00134758	0.290951	1
1	Pml	0.00135081	1.12525	1
1	Lyst	0.0013675	0.431084	1
1	Sec14l1	0.00137296	1.82646	1
1	Cyp4v3	0.00137743	0.573827	1
1	Trak2	0.00137867	1.66833	1
1	Gatd1	0.00137881	0.733825	1
1	Mier2	0.00138145	0.40762	1
1	Cntrob	0.00138914	0.321949	1
1	S100a1	0.00138918	0.74694	1
1	Secisbp2	0.00139553	1.03556	1
1	Sp140	0.00139823	0.431458	1
1	Pgrmc1	0.00139955	0.269461	1
1	Ankhd1	0.00141408	0.818499	1
1	Aurkaip1	0.00141444	0.250179	1
1	Ift46	0.00141863	0.34252	1
1	Fmc1	0.0014242	0.809197	1
1	Prpsap2	0.00142463	0.358446	1
1	Commd2	0.00143706	0.476336	1
1	Parp3	0.00144172	0.378793	1
1	Rps28	0.00144911	0.267868	1
1	Rock2	0.00145268	0.945092	1
1	Slc35c1	0.00145345	0.258729	1
1	Top1mt	0.00145594	0.6425	1
1	Zfp444	0.00145861	0.659017	1
1	Gapvd1	0.00146623	0.343025	1
1	mt-Tq	0.00147089	0.33241	1
1	Bckdha	0.00148182	0.796377	1
1	Hsf1	0.00148733	0.267471	1
1	Ppp6c	0.00149193	0.707353	1
1	Rida	0.00149354	0.499712	1
1	Dtd2	0.00149433	0.84176	1
1	Nhlrc2	0.00149936	0.560959	1
1	Gcn1	0.00150291	0.579684	1
1	Mogs	0.00150694	0.357636	1
1	Fkbp15	0.00151554	0.629252	1
1	Gm11539	0.00151848	0.731432	1
1	Calhm6	0.00152526	0.475941	1
1	Ethe1	0.00154394	0.25578	1
1	Ammecr1l	0.00155511	0.827442	1
1	Cc2d1a	0.00155796	1.50315	1
1	Adcy7	0.00156056	0.698972	1
1	Mga	0.00157063	0.613535	1
1	Irf1	0.00157069	0.622175	1
1	Malsu1	0.00157373	0.496009	1
1	Rsl24d1	0.0015779	0.290643	1
1	Plxdc2	0.00158665	2.23011	1
1	Zcrb1	0.00158913	0.344271	1
1	Sfswap	0.00159217	0.300373	1
1	Stk40	0.00159422	0.640948	1
1	Itpk1	0.00159905	0.510757	1
1	Ncor2	0.00160839	0.426507	1
1	9530068E07Rik	0.00161541	0.393056	1
1	Gm7079	0.00161546	2.56491	1
1	Rab10	0.00161976	0.5052	1
1	Katna1	0.00162422	0.87859	1
1	Dhx30	0.00162655	0.551228	1
1	H2-K2	0.00162861	0.571449	1
1	Mavs	0.00162941	0.443678	1
1	Pqbp1	0.00163047	0.42641	1
1	Fam3c	0.00165038	1.42201	1
1	Tmem30a	0.00167269	0.453725	1
1	Zfpl1	0.00167326	0.525919	1
1	Tnfaip2	0.00167544	0.603193	1
1	Mical3	0.0016822	0.838545	1
1	Coq5	0.00169815	0.448806	1
1	Slc11a2	0.00169818	0.358038	1
1	Fosb	0.00170912	0.450354	1
1	Casp1	0.00171164	0.325627	1
1	Slirp	0.00171435	0.294732	1
1	Wtap	0.00171666	0.761739	1
1	LTO1	0.00171685	0.318442	1
1	Acad8	0.00172217	0.457394	1
1	Csnk2a2	0.00174377	0.759647	1
1	Nf1	0.0017473	0.832406	1
1	Jun	0.00175142	0.451761	1
1	Vamp7	0.00175228	0.467631	1
1	Pfdn5	0.00175734	0.407115	1
1	Alkbh5	0.00175965	0.414321	1
1	Acyp1	0.00176061	1.0084	1
1	Sgf29	0.00176876	0.370852	1
1	Ppp3ca	0.00176916	0.51328	1
1	Sft2d1	0.00177379	0.319103	1
1	Tgds	0.00183289	0.499111	1
1	Gde1	0.00183522	0.923325	1
1	Orai3	0.00187229	0.617487	1
1	Ifitm3	0.00187363	0.578865	1
1	Ykt6	0.00189716	1.07546	1
1	Ankrd54	0.00189723	0.556201	1
1	Msmo1	0.0019003	0.339446	1
1	Kat2a	0.00190965	0.414196	1
1	Slc22a15	0.00191749	1.12541	1
1	Pafah1b3	0.00191812	0.452345	1
1	Plbd2	0.00191825	1.14382	1
1	Rnu12	0.00192138	0.826347	1
1	Mcoln1	0.00192534	0.435453	1
1	2010320M18Rik	0.00193575	0.531458	1
1	Mettl21a	0.00194316	0.673842	1
1	Ptafr	0.00194364	1.48075	1
1	Esyt1	0.00194473	0.801953	1
1	Ccdc85b	0.00194743	0.787869	1
1	Pou2f1	0.00195498	1.18572	1
1	Mapk8	0.00195911	0.990819	1
1	1110038F14Rik	0.0019601	0.502138	1
1	Mfsd1	0.00196344	0.462916	1
1	9430038I01Rik	0.00196702	1.19162	1
1	Tpp1	0.00197428	1.05792	1
1	Plekha3	0.00197479	1.57979	1
1	Rwdd2b	0.00197511	0.831899	1
1	Alg13	0.00197759	0.784682	1
1	Ankrd28	0.00198852	0.9637	1
1	Armc1	0.00200011	0.7229	1
1	Plin2	0.0020035	0.72238	1
1	Lax1	0.00200981	0.605322	1
1	Idh3b	0.00202498	0.395681	1
1	Fbrs	0.00204387	1.1458	1
1	Ubqln4	0.00205522	0.5876	1
1	Tefm	0.00208743	0.350936	1
1	Vsir	0.002094	0.635704	1
1	Rrnad1	0.00210002	0.990034	1
1	Fut11	0.00212584	0.593915	1
1	Map4	0.00212955	0.380249	1
1	Mnat1	0.00212983	0.69274	1
1	Epm2aip1	0.00214435	1.11085	1
1	Plekhm2	0.00214556	0.734118	1
1	Jarid2	0.00215039	0.85187	1
1	Sugp1	0.00216672	0.254702	1
1	Slc49a4	0.00216705	0.962179	1
1	Trp53i11	0.00217657	0.298896	1
1	Usp32	0.00217772	0.651168	1
1	Micu2	0.00221518	0.302639	1
1	Retreg3	0.0022168	0.363038	1
1	Srbd1	0.00222781	0.479053	1
1	Cisd2	0.00223497	0.826791	1
1	Aamdc	0.00224785	1.05011	1
1	Tlk2	0.00225818	0.953439	1
1	Atf6	0.00227878	0.576698	1
1	Zdhhc8	0.00228105	2.28472	1
1	Sdhaf2	0.00230146	0.40904	1
1	Nfya	0.00230483	0.650089	1
1	Tbc1d15	0.00232092	0.956925	1
1	Golga1	0.00232359	1.52227	1
1	A730063M14Rik	0.00233368	0.559276	1
1	Mgat4a	0.00233524	0.288753	1
1	Plscr3	0.00235308	0.282016	1
1	Prdm10	0.00236043	0.381371	1
1	Dhrs7	0.00236498	1.05428	1
1	Taf11	0.00236957	1.15594	1
1	Zfp821	0.00237078	0.865329	1
1	Tut4	0.002391	0.752479	1
1	Ctdp1	0.00239148	0.80124	1
1	Ndufaf3	0.00240829	0.611105	1
1	Gm34455	0.00241154	3.13909	1
1	Madd	0.00241666	0.333353	1
1	Zcchc17	0.00241969	0.33265	1
1	Ints9	0.00244311	0.347704	1
1	Arid4a	0.00245167	0.410615	1
1	Upf3b	0.00245292	0.612778	1
1	Ccni	0.00245998	1.11724	1
1	Got1	0.00247077	0.808472	1
1	Decr1	0.00248149	0.729445	1
1	Wrap73	0.00249898	0.566225	1
1	Abca2	0.00250108	0.496217	1
1	Wrnip1	0.0025061	0.30168	1
1	Wbp4	0.00251197	0.415128	1
1	Ube2d2a	0.0025228	0.477703	1
1	Dlg1	0.00252592	0.923233	1
1	Ubn2	0.00253128	0.371543	1
1	Lrch3	0.00255038	0.94234	1
1	Atraid	0.00255624	1.12903	1
1	Mark2	0.00255716	0.364396	1
1	Cyth2	0.00255739	0.569592	1
1	Cog6	0.00257042	0.547207	1
1	Map4k2	0.00257668	0.317574	1
1	Zzz3	0.00257953	1.27673	1
1	Prr13	0.00258221	0.923155	1
1	Ppil2	0.00258669	0.28679	1
1	Cant1	0.00259994	0.628352	1
1	Csgalnact1	0.00260507	1.91122	1
1	Zfp664	0.00261491	0.259847	1
1	Pias2	0.0026166	0.261571	1
1	Arhgap21	0.00262494	1.3514	1
1	Aars2	0.00262839	1.05846	1
1	Cebpz	0.00264744	0.339197	1
1	Cc2d1b	0.00264764	0.330525	1
1	Ypel2	0.00265394	1.72592	1
1	Ap1ar	0.00267326	0.738531	1
1	Commd6	0.00267581	0.331838	1
1	Naa38	0.00268421	0.412611	1
1	Pck2	0.00268651	0.773564	1
1	Sf3a3	0.0026895	0.421654	1
1	Crk	0.0026953	0.289806	1
1	Gfi1b	0.00269574	0.458176	1
1	Fbxo22	0.00269697	0.696429	1
1	Mtif3	0.00270377	1.12185	1
1	Zfp931	0.00270971	0.968747	1
1	9330020H09Rik	0.00271516	0.610191	1
1	Rsrc1	0.00272782	0.62544	1
1	Ubxn6	0.00274619	0.33533	1
1	Rrp7a	0.00276439	0.300707	1
1	Reep3	0.00276562	0.883199	1
1	Tmem64	0.00277611	0.877886	1
1	Calcrl	0.00278065	1.28274	1
1	Bbx	0.00281206	0.404788	1
1	Prr12	0.00281927	1.32003	1
1	Plcg1	0.0028218	0.657872	1
1	Tbca	0.00283811	0.255011	1
1	Ccdc25	0.00284416	0.934325	1
1	Nop53	0.00285025	0.341619	1
1	Kif13b	0.00286239	0.469645	1
1	Slf2	0.00287885	0.554483	1
1	Gm49797	0.0029004	1.17965	1
1	Wdr45	0.00290567	0.734929	1
1	Lhpp	0.00291089	0.431017	1
1	Pnkp	0.00291349	0.550657	1
1	Pik3r2	0.0029199	0.797897	1
1	Togaram1	0.00292394	0.929549	1
1	Cnot10	0.00293571	0.506785	1
1	Dcxr	0.00295922	0.330084	1
1	Ppm1b	0.0029749	0.763332	1
1	Pcbp2	0.00298406	0.353753	1
1	Akap8	0.00298722	0.717383	1
1	Zfp143	0.0030006	2.31684	1
1	Rabif	0.00301649	0.281901	1
1	Commd7	0.00301994	0.41963	1
1	Cdkn2c	0.00303429	0.366845	1
1	Tmbim4	0.00303794	0.305852	1
1	Vps37c	0.00303816	0.467034	1
1	Akt2	0.00304043	0.855503	1
1	Traf3	0.00304177	0.45114	1
1	Fam193b	0.00304498	0.310423	1
1	Creb3	0.00304736	1.23842	1
1	Hnrnpdl	0.00305801	0.367133	1
1	Gm6483	0.00306692	0.64435	1
1	Kbtbd11	0.00307382	0.35523	1
1	Gm20492	0.00308197	0.283608	1
1	Mlxip	0.00309679	0.561677	1
1	Commd10	0.00310198	0.413573	1
1	Mau2	0.0031035	0.916214	1
1	Hmbs	0.00311714	0.39585	1
1	Sucla2	0.00311756	0.345828	1
1	Wbp1l	0.00312194	1.19713	1
1	Prkaca	0.00314426	0.619984	1
1	Cnpy4	0.00316874	0.765221	1
1	Ubxn2b	0.00317121	0.558424	1
1	Gm15657	0.00317643	0.287905	1
1	Nrbf2	0.00318127	1.81624	1
1	Tomm34	0.00319085	0.321831	1
1	Fstl1	0.003224	1.1669	1
1	Tomm22	0.00322973	0.457595	1
1	Acbd6	0.00323675	0.443711	1
1	Tusc2	0.00324323	0.435951	1
1	Avpi1	0.00326177	0.588157	1
1	Abcb7	0.00326237	1.51444	1
1	Hsd17b11	0.00326668	1.26562	1
1	Tti2	0.00327752	0.605127	1
1	Ttc7b	0.00327825	1.32511	1
1	Vamp4	0.00327858	0.64652	1
1	Pdpk1	0.0032886	0.285512	1
1	Htra2	0.00329534	0.397018	1
1	Faim	0.00331256	0.516041	1
1	Mfge8	0.00331283	0.367913	1
1	Tmem11	0.00332314	0.518558	1
1	Nsf	0.00334702	0.320734	1
1	Hccs	0.00334739	1.21033	1
1	Socs4	0.00336048	0.356944	1
1	Stambp	0.00337931	0.844544	1
1	Supt6	0.00338892	0.308695	1
1	Numa1	0.00339882	0.376923	1
1	Pgm1	0.00340037	0.755246	1
1	Clk1	0.00343109	0.498273	1
1	Dicer1	0.00343188	0.875541	1
1	Pmpca	0.00343744	0.536748	1
1	Snapc3	0.0034581	1.84008	1
1	Gng11	0.00347986	2.02534	1
1	Pacs1	0.00349217	0.456704	1
1	Tbc1d10b	0.00350069	0.413079	1
1	Nr1h2	0.00350143	0.36387	1
1	Slc25a24	0.00351453	0.988008	1
1	Adcy6	0.00352016	0.427251	1
1	Slc50a1	0.00352397	0.471783	1
1	Sccpdh	0.00352895	0.6495	1
1	Ttc5	0.00354637	0.431589	1
1	Kidins220	0.00356155	0.868072	1
1	Traf3ip3	0.00356304	0.471687	1
1	Bdh2	0.00359181	2.43096	1
1	Ddx3x	0.00359196	0.36402	1
1	Uqcc1	0.00360332	0.492965	1
1	Plcl2	0.00365788	0.74428	1
1	Atp8b2	0.00365942	1.21051	1
1	Riok3	0.00368944	0.455329	1
1	Asb7	0.00369304	1.15075	1
1	Pdzk1ip1	0.00369407	1.27287	1
1	Atp6v1d	0.00369563	0.405099	1
1	Sptan1	0.00371787	0.350605	1
1	Actn1	0.00376267	0.326865	1
1	Pfkfb3	0.00377538	0.521323	1
1	Jkamp	0.00378593	0.554536	1
1	Rrp36	0.00378963	0.576853	1
1	Bcor	0.00379568	0.291012	1
1	Arl8a	0.0038213	0.724563	1
1	Sult1a1	0.00383717	1.63429	1
1	Tmem250-ps	0.00384852	0.318104	1
1	AC149090.1	0.00385928	0.396851	1
1	Dennd6a	0.003875	0.69013	1
1	Tor3a	0.00387934	0.693143	1
1	Tarbp2	0.00387969	1.06625	1
1	Daxx	0.00392998	0.518436	1
1	Mecp2	0.00396366	0.421375	1
1	Krba1	0.00396418	1.26423	1
1	Cul5	0.00396911	0.783682	1
1	Setd1b	0.00397746	0.418886	1
1	Dynlrb1	0.00399553	0.371459	1
1	Bet1l	0.00399654	0.684644	1
1	Slc35e2	0.00400245	0.692364	1
1	S1pr1	0.00400534	1.17637	1
1	Rnf11	0.00400896	0.868597	1
1	Ndfip2	0.00401379	0.431117	1
1	Egln2	0.00403572	0.659424	1
1	Slc25a1	0.00403827	0.916213	1
1	Zfp386	0.00404007	0.429106	1
1	Pnp	0.00405027	0.42417	1
1	C2cd3	0.00405694	0.91401	1
1	Cln5	0.0040612	0.356108	1
1	Qtrt1	0.0040694	0.865871	1
1	Ppa2	0.00407315	0.571217	1
1	Trem1	0.00409141	0.601088	1
1	Gm24018	0.00410458	0.688035	1
1	Arl13b	0.00410881	0.325916	1
1	Kdsr	0.00412478	0.441656	1
1	Trim41	0.00414927	0.822944	1
1	Surf6	0.00415095	0.322699	1
1	Mpp7	0.00416065	1.05466	1
1	Med28	0.00416335	0.380505	1
1	Heatr3	0.00418753	0.301845	1
1	Ints5	0.00418764	0.263029	1
1	Gm9774	0.00419492	0.541488	1
1	Tlcd2	0.00419778	0.939412	1
1	Mysm1	0.00419958	0.471224	1
1	Pdss1	0.00420659	1.30187	1
1	Slc25a37	0.00422958	0.422644	1
1	Rab10os	0.00426469	0.36004	1
1	Wdr70	0.00427456	1.09444	1
1	Scand1	0.00432457	0.332457	1
1	Ndufa9	0.00433121	0.681105	1
1	Faap24	0.00433901	0.445507	1
1	Med29	0.00433904	0.682286	1
1	3830406C13Rik	0.00433929	0.76695	1
1	Cln3	0.00433993	0.254797	1
1	Nsfl1c	0.00434123	0.616886	1
1	Cltb	0.00438897	0.39742	1
1	Nol9	0.00439343	0.774665	1
1	Acat2	0.00440565	0.403212	1
1	Cggbp1	0.00440884	0.331746	1
1	Rps10-ps2	0.00447941	0.411058	1
1	Tysnd1	0.00448426	0.494659	1
1	Man1a	0.00449131	0.265751	1
1	Gm4045	0.0045181	0.519479	1
1	Patl1	0.00453568	1.09756	1
1	Rfng	0.00454493	0.733277	1
1	Atp13a3	0.004558	1.02555	1
1	Fyttd1	0.00458807	0.704074	1
1	Naa60	0.00458946	1.57391	1
1	Ilk	0.00464321	0.323386	1
1	Ppp2r3c	0.00465736	0.254579	1
1	Yipf1	0.00465769	0.925778	1
1	Dbt	0.00470046	1.40664	1
1	Gm12166	0.00470075	0.517462	1
1	Bin3	0.00470706	0.946049	1
1	Gm20604	0.00470803	1.03302	1
1	Klhl5	0.00472502	1.31218	1
1	Sap30bp	0.00473113	0.525483	1
1	Zfp1	0.00473263	1.14418	1
1	Ofd1	0.00474815	0.581051	1
1	Exoc7	0.00476259	0.653195	1
1	Stx7	0.00479115	0.371328	1
1	Sipa1l3	0.00479479	0.390829	1
1	Selenot	0.00479951	0.487084	1
1	Mob1b	0.00481629	1.20097	1
1	Tacstd2	0.00481664	0.641427	1
1	Mkrn2	0.00482005	0.741475	1
1	Phc1	0.00482263	0.542354	1
1	Hars2	0.00483472	0.724855	1
1	Tyk2	0.00487801	0.529605	1
1	Atl2	0.00488844	0.737003	1
1	B3gat3	0.00495917	0.584338	1
1	Rab28	0.00499585	0.5451	1
1	Wdfy1	0.0050029	1.09511	1
1	Usp21	0.00501713	1.16261	1
1	Gm45051	0.00502236	0.6221	1
1	Zpr1	0.00506059	0.278955	1
1	Sat1	0.0050619	0.75003	1
1	Ier5	0.00506332	0.90608	1
1	Sugp2	0.00506696	0.43522	1
1	Gm34220	0.00508151	0.758126	1
1	Hectd3	0.00508851	1.35412	1
1	Miip	0.00508976	0.685389	1
1	Cdc73	0.00509275	0.290713	1
1	Ampd2	0.00509357	0.412357	1
1	Flad1	0.00511127	0.600803	1
1	Ap4s1	0.00511781	0.637681	1
1	Pde6d	0.00512861	0.400767	1
1	Mat2b	0.00514013	0.502635	1
1	Nsa2-ps1	0.00517529	0.257618	1
1	Ptgr2	0.00517657	1.224	1
1	Snora31	0.00518502	0.929261	1
1	Cox19	0.00519213	0.413199	1
1	Dgka	0.00523105	0.616531	1
1	Pdxk	0.00523333	0.789401	1
1	Hoxa5	0.00523645	0.52779	1
1	Mllt11	0.00525126	0.538998	1
1	Txndc17	0.00525633	0.427725	1
1	Nf2	0.00530657	0.655067	1
1	Shld2	0.00530954	0.396224	1
1	Ifi203	0.00531046	0.39146	1
1	Tent4a	0.0053268	1.30695	1
1	Med26	0.00535969	1.3265	1
1	Polr3d	0.00536848	1.02916	1
1	Pcnp	0.00538249	0.258537	1
1	Idh1	0.00538342	0.511738	1
1	1810030O07Rik	0.00539133	0.34534	1
1	Vps41	0.00542196	0.418643	1
1	Gm22107	0.00543407	1.30673	1
1	Abcf3	0.00544692	0.566951	1
1	Coq4	0.00546087	0.728075	1
1	Esam	0.00546281	1.87827	1
1	Pde7a	0.00546806	1.06617	1
1	Oser1	0.00547933	1.04061	1
1	Tbc1d10c	0.00548741	0.33861	1
1	Zfp217	0.00549268	0.342329	1
1	Tsen54	0.00549612	0.329505	1
1	G6pdx	0.00551436	0.302912	1
1	Fbxo4	0.00552137	0.609275	1
1	2300009A05Rik	0.00553123	0.676496	1
1	Aup1	0.00554583	0.486636	1
1	Rnf214	0.00555445	1.58154	1
1	Nol4l	0.00560187	1.49586	1
1	Gga1	0.00562333	0.703837	1
1	Paip2	0.00566381	0.481982	1
1	Efhd2	0.00572007	1.12638	1
1	Add1	0.0058367	0.937517	1
1	Daglb	0.00583692	1.98084	1
1	Ice2	0.00589614	0.808306	1
1	Rnf40	0.00590712	0.758108	1
1	Brox	0.00591901	0.691077	1
1	Mknk1	0.0059217	0.722851	1
1	Ice1	0.00593428	1.17222	1
1	Tsc1	0.00594635	0.393499	1
1	Rhebl1	0.00595054	0.274219	1
1	Rita1	0.00595714	0.570219	1
1	Dnajc13	0.00597847	0.395379	1
1	Cat	0.00601205	0.324408	1
1	Lrpap1	0.00601248	0.357001	1
1	Spty2d1	0.00601939	0.519406	1
1	Rictor	0.00602105	1.18812	1
1	Zwint	0.00602142	0.654863	1
1	Oxsr1	0.00603016	0.937811	1
1	B230307C23Rik	0.00604612	0.445482	1
1	Nek7	0.00604961	1.01503	1
1	Selenow	0.00605454	0.726865	1
1	Cep19	0.00610718	0.924578	1
1	Ppil4	0.00613231	0.794366	1
1	Mob2	0.00614498	0.370677	1
1	Galt	0.00615401	0.630184	1
1	Ehmt2	0.00615865	0.392637	1
1	Hnrnpll	0.00616661	0.645656	1
1	Fuca1	0.00621453	0.480641	1
1	Tmem106b	0.00624716	2.05891	1
1	B230219D22Rik	0.00631482	1.15671	1
1	Metap1d	0.00635493	0.540662	1
1	Kmt2c	0.00635992	0.925637	1
1	Glul	0.00637247	1.61812	1
1	Rpp25l	0.00645049	0.582918	1
1	Ncf2	0.0064548	0.340212	1
1	Lrif1	0.0064848	0.266156	1
1	Serhl	0.00649928	0.299874	1
1	Mex3c	0.00652383	0.648324	1
1	Gtpbp4	0.00655681	0.463711	1
1	Caml	0.00658514	0.460735	1
1	Sash3	0.00659037	0.341738	1
1	Ensa	0.00662694	0.305596	1
1	Abr	0.00663154	0.373875	1
1	St3gal2	0.00663354	0.958394	1
1	AI597479	0.00665568	0.419961	1
1	Dtnbp1	0.00665982	0.473553	1
1	Gm27803	0.00667229	0.339499	1
1	Abtb1	0.00668411	0.940713	1
1	2310061I04Rik	0.00671189	0.368001	1
1	Atp6ap1	0.0067191	0.506722	1
1	Macrod1	0.0067328	0.711632	1
1	Dyrk1b	0.00674762	0.656758	1
1	Mknk2	0.00675959	2.27823	1
1	Maged1	0.0067815	1.95546	1
1	Gm42659	0.00679261	1.76044	1
1	Ap2a1	0.00680522	0.664772	1
1	Abl2	0.00684516	0.422004	1
1	Lpcat3	0.00685048	0.528555	1
1	Tjp3	0.00686098	0.494136	1
1	Hsf2	0.00689115	0.892107	1
1	Ccdc97	0.00691755	0.270935	1
1	Golph3l	0.00692663	0.356404	1
1	Ctla2b	0.00695128	1.56578	1
1	Gtf3c1	0.00695644	0.485843	1
1	Slc25a23	0.00698388	2.72294	1
1	Lrrc47	0.00698557	1.09488	1
1	Ttf1	0.00703731	0.619971	1
1	Susd6	0.00705646	0.604923	1
1	Harbi1	0.00706912	0.697151	1
1	Tmem9	0.00709226	0.738001	1
1	Iqce	0.00710861	0.752883	1
1	Herc1	0.00711757	0.29088	1
1	Phkg2	0.0072447	0.494576	1
1	Tmem120a	0.00727527	0.300164	1
1	Eif2s3x	0.00732499	0.486068	1
1	Zdhhc18	0.00733222	0.464572	1
1	Tsr2	0.00733852	0.758065	1
1	Ids	0.00737081	1.5002	1
1	Tnrc6a	0.00740687	0.552145	1
1	Dnajc5	0.0074923	0.806142	1
1	Sap18b	0.0075639	0.696321	1
1	Anapc16	0.0075792	0.292081	1
1	Cldnd1	0.00759264	0.481772	1
1	Rbak	0.00763132	1.13307	1
1	Cog2	0.00767645	1.60078	1
1	Proser3	0.00768264	3.86945	1
1	H4c8	0.00774449	0.276692	1
1	Glo1	0.00777948	0.341305	1
1	Klf11	0.00780655	0.657418	1
1	Foxj3	0.00781338	0.467946	1
1	Plcb4	0.00781451	0.920987	1
1	Smcr8	0.00785077	0.793477	1
1	H2-M3	0.0078763	0.52566	1
1	Rsu1	0.0078883	0.376961	1
1	Cyhr1	0.00793953	0.750885	1
1	Prpf38a	0.00795287	0.486137	1
1	Rbms1	0.0079627	0.359394	1
1	Eef2kmt	0.00799433	0.559579	1
1	Rcn2	0.00802055	0.395083	1
1	Atg4c	0.00802357	2.38157	1
1	Fundc1	0.00805329	0.349976	1
1	Mphosph8	0.0080677	0.408967	1
1	Rbm5	0.0080821	0.473155	1
1	Vps33a	0.00809337	0.339892	1
1	Tpr	0.00810532	0.293263	1
1	Ing1	0.00810632	0.838644	1
1	Lias	0.00812996	0.264168	1
1	Prelid2	0.00816238	1.39208	1
1	Commd4	0.00818854	0.543532	1
1	Slc39a11	0.00819616	0.857409	1
1	Ddah2	0.00821579	0.426122	1
1	Rps15a-ps7	0.00823083	0.884411	1
1	Zfp512b	0.0082329	2.24247	1
1	Zfp932	0.00825848	0.656828	1
1	Gabpb1	0.00825937	0.541476	1
1	Spop	0.00828717	0.312022	1
1	Mycbp	0.00829066	0.297087	1
1	Med11	0.00829112	0.353892	1
1	Prcp	0.00829725	0.372948	1
1	Nsmaf	0.00830562	1.09811	1
1	Nosip	0.00832282	0.394879	1
1	Myadm	0.00842365	0.368644	1
1	Gnptg	0.00842732	0.332894	1
1	Uty	0.00845606	0.75017	1
1	Ank	0.00852019	0.460247	1
1	Dcaf1	0.00852269	1.25111	1
1	Rnf14	0.00862248	0.544018	1
1	Ep400	0.00862453	0.451983	1
1	Ptpn12	0.00862958	1.08495	1
1	Ctu1	0.00863008	1.32142	1
1	Top3a	0.00867577	1.05595	1
1	Srd5a3	0.008713	0.714468	1
1	Fabp5	0.00871616	0.666348	1
1	Psmc6	0.00872049	0.281925	1
1	Atg101	0.00872164	0.987079	1
1	Mdp1	0.00876376	0.743932	1
1	Strada	0.00878686	0.700277	1
1	Atn1	0.00879309	0.878373	1
1	Csrnp1	0.0088579	0.354412	1
1	Ppp2r1a	0.00891832	0.258669	1
1	Pus1	0.00893246	0.401263	1
1	Kdm3a	0.00893747	0.257597	1
1	Rsbn1l	0.00897307	0.571869	1
1	Pex16	0.00897786	0.37946	1
1	Zfp715	0.00899251	1.13608	1
1	Gbp3	0.0090098	2.01785	1
1	Stk4	0.00903508	0.357047	1
1	Stk16	0.00904263	0.730887	1
1	Dnajb12	0.0090466	0.787776	1
1	Pts	0.00907224	0.274547	1
1	Usp37	0.00907527	0.362865	1
1	Otud1	0.00909451	0.779412	1
1	Bambi	0.00913204	0.7048	1
1	Arfrp1	0.00913228	0.618267	1
1	Atg10	0.00919888	1.00449	1
1	Lsg1	0.00926957	0.595936	1
1	Rassf2	0.00930631	1.52908	1
1	Zfp384	0.00931293	0.859323	1
1	Fastkd1	0.00933249	1.48411	1
1	Ccdc61	0.00933338	0.31503	1
1	Chd9	0.00935126	1.04231	1
1	Rnf146	0.00935251	0.774323	1
1	Etfdh	0.00937442	0.634202	1
1	Mboat1	0.0093998	0.428109	1
1	Hltf	0.00941982	0.41112	1
1	Cenpb	0.00949948	0.305456	1
1	Gm19590	0.00950661	0.828909	1
1	Twsg1	0.00953538	0.358016	1
1	Pgm2	0.00956183	0.829674	1
1	Dis3l2	0.00957458	0.380926	1
1	Tnfrsf18	0.00959402	0.689124	1
1	Arhgap17	0.00963717	0.545637	1
1	Znrd1	0.00964222	0.465388	1
1	Shisa8	0.0096659	0.431943	1
1	Itm2c	0.00966678	0.267252	1
1	Dusp6	0.00968188	0.371857	1
1	Atf2	0.00970382	1.2879	1
1	Dusp1	0.00978079	0.423804	1
1	Zfp445	0.00980338	0.944903	1
1	Ankfy1	0.0098049	1.06928	1
1	Sec61a2	0.00981316	0.512207	1
1	Zfp560	0.00985543	0.469964	1
1	Ell	0.00987734	1.67564	1
1	Mepce	0.00989731	0.987586	1
1	Atg4a	0.00990296	0.530298	1
1	Lamp2	0.00996599	0.405973	1
2	Mcpt8	7.65633e-11	5.4814	1.39177e-06
2	4930519L02Rik	7.53323e-08	0.987202	0.00136939
2	Naprt	1.23284e-07	1.12535	0.00224106
2	Pcsk4	1.34105e-07	0.974227	0.00243775
2	mt-Tc	1.88821e-07	1.0864	0.00343239
2	Muc13	2.62711e-07	0.495263	0.00477557
2	mt-Ts2	3.67087e-07	1.35038	0.0066729
2	Zfp619	4.01857e-07	1.35207	0.00730496
2	Prss34	5.00643e-07	4.30773	0.00910068
2	Pim2	6.55896e-07	1.04807	0.0119229
2	mt-Ta	7.4156e-07	1.2192	0.0134801
2	Gm20559	8.22945e-07	0.604421	0.0149595
2	Rrnad1	8.59694e-07	0.445986	0.0156275
2	Gm19590	1.20707e-06	0.306966	0.0219421
2	Myc	1.90763e-06	0.592713	0.0346769
2	Sigmar1	3.5376e-06	0.775622	0.0643065
2	Fut8	3.83075e-06	0.505018	0.0696354
2	Ivd	4.10949e-06	0.620461	0.0747023
2	Slc22a3	4.2677e-06	1.18805	0.0775782
2	Ifrd2	4.74896e-06	0.506259	0.0863266
2	Padi4	5.58306e-06	0.446666	0.101489
2	Zfp760	6.19684e-06	0.679964	0.112646
2	Ogt	8.65264e-06	0.455264	0.157288
2	Fbxl6	1.02054e-05	1.13616	0.185515
2	Sell	1.05344e-05	0.38895	0.191494
2	Dapp1	1.11729e-05	0.256355	0.203101
2	Ms4a2	1.20699e-05	2.70607	0.219407
2	Ccdc137	1.23461e-05	1.01919	0.224428
2	Ptpn7	1.28955e-05	0.415345	0.234415
2	Otos	1.4319e-05	0.364202	0.26029
2	Rab44	1.53167e-05	0.909998	0.278427
2	Plcb2	1.68557e-05	0.696163	0.306403
2	Cpa3	1.8353e-05	3.36725	0.33362
2	Irf5	1.89399e-05	0.35091	0.344289
2	H4c3	1.91838e-05	1.55042	0.348724
2	Trmt1l	2.54571e-05	1.16853	0.462759
2	Letmd1	2.94309e-05	0.583094	0.534995
2	Ccl9	3.18367e-05	1.2396	0.578728
2	Mitd1	3.78346e-05	1.44704	0.687757
2	Txnip	3.81498e-05	0.381432	0.693487
2	Dhx37	4.08339e-05	1.76438	0.742279
2	mt-Rnr1	4.20267e-05	0.419608	0.763962
2	Gm2a	4.39625e-05	0.409103	0.799151
2	Thbs1	5.41978e-05	3.15135	0.985208
2	Hgf	5.45492e-05	1.25375	0.991595
2	Myl12b	5.62769e-05	0.579884	1
2	Cisd1	6.30935e-05	0.807014	1
2	Cisd3	6.41042e-05	0.811893	1
2	Zdhhc5	6.47285e-05	0.681065	1
2	Tor4a	6.47653e-05	0.780242	1
2	4930520O04Rik	7.28359e-05	1.63708	1
2	Nfe2	7.43851e-05	0.402018	1
2	Timm10	7.95663e-05	0.439666	1
2	Pdcd1lg2	8.19741e-05	2.87872	1
2	4933429H19Rik	8.70094e-05	1.83888	1
2	Tmem80	9.14079e-05	1.20862	1
2	Fut7	9.67036e-05	0.696541	1
2	Frmd8	0.000117515	0.753959	1
2	Pctp	0.000124956	1.14025	1
2	Psmd13	0.000135794	0.660261	1
2	Wdr27	0.000161249	0.313176	1
2	Nmral1	0.000161921	0.489189	1
2	Cd27	0.000162881	0.325602	1
2	Polr2a	0.000168824	0.547003	1
2	Adssl1	0.000182621	0.26168	1
2	Idnk	0.000187837	0.29019	1
2	Nedd4	0.000190045	0.364429	1
2	Matk	0.000194399	0.50384	1
2	Synj2bp	0.000198483	0.984014	1
2	BC016579	0.000211613	0.659152	1
2	Gm25313	0.000213092	0.735259	1
2	Psma1	0.000214029	0.356539	1
2	Tmem160	0.000223392	0.629694	1
2	Fam136a	0.00022665	0.337625	1
2	Gm2830	0.000238285	0.279993	1
2	Zfp930	0.000248199	1.43717	1
2	Plaat3	0.000270303	0.350857	1
2	Gm4540	0.000272457	0.328368	1
2	Gm10146	0.000279552	1.03881	1
2	Lgals9	0.000280411	0.354395	1
2	Hnrnpa2b1	0.000283379	0.304213	1
2	Ikzf2	0.000285076	0.693364	1
2	Gbp2	0.000303905	0.628844	1
2	Polr3h	0.000309983	0.563135	1
2	Lmo1	0.000310806	1.08996	1
2	Chfr	0.000311022	0.506451	1
2	Rnf181	0.000347093	0.640727	1
2	Ifi203	0.000352028	0.26906	1
2	Nip7	0.000360268	0.618176	1
2	Gatd3a	0.000372049	0.935131	1
2	Mmgt2	0.000404919	0.498567	1
2	Mvb12a	0.000416291	0.319774	1
2	Nabp2	0.000418124	0.291612	1
2	Anks3	0.000439282	0.823226	1
2	Plgrkt	0.000469229	0.45821	1
2	Itgb2	0.000493058	0.87241	1
2	Sepsecs	0.000505043	0.97245	1
2	Coq9	0.000505678	0.549187	1
2	Gusb	0.000510552	0.45379	1
2	Cnot4	0.000521195	0.915791	1
2	Zfp12	0.000535797	0.539366	1
2	4931406C07Rik	0.000550668	1.18867	1
2	Snord104	0.000553691	0.709719	1
2	Trmt61b	0.000557973	0.867231	1
2	Slc4a2	0.000557999	2.22736	1
2	Gtf2ird2	0.000564703	0.828714	1
2	Eef1akmt1	0.000573041	0.841338	1
2	Rnf130	0.000575696	0.448699	1
2	Mrpl51	0.00058067	0.568544	1
2	B3galnt2	0.000584314	0.792121	1
2	Tcea2	0.000605732	1.08427	1
2	1110012L19Rik	0.000608811	1.01962	1
2	Pycrl	0.000613388	0.55232	1
2	Exoc3l2	0.000618029	1.38876	1
2	Cmtm7	0.000633436	0.280914	1
2	Paox	0.000634371	1.29375	1
2	Plscr3	0.000635538	0.341412	1
2	Dnajc10	0.0007179	1.2508	1
2	Zfp758	0.0007207	0.883149	1
2	Glrx2	0.000740382	0.851159	1
2	Pgp	0.000758053	0.424289	1
2	AI413582	0.000764209	0.930765	1
2	Arhgap9	0.000773715	0.53296	1
2	Mettl26	0.000794286	0.425303	1
2	Atp13a2	0.000816278	0.50876	1
2	Mettl7a1	0.000826474	0.923504	1
2	Lsm7	0.000862036	0.334971	1
2	Mrpl48	0.000875998	0.621748	1
2	Xrcc1	0.000887819	0.798893	1
2	Mdga1	0.000899033	0.879795	1
2	Nme1	0.000922938	0.312696	1
2	Hars	0.000934341	0.691206	1
2	Adi1	0.000938634	0.857376	1
2	H3c6	0.000944768	2.10078	1
2	Pot1a	0.000946829	0.954073	1
2	4931414P19Rik	0.000970968	0.34573	1
2	Ice2	0.000993513	0.691092	1
2	P2ry14	0.00100203	0.267034	1
2	Arl6ip1	0.00100831	0.260951	1
2	Tmem168	0.0010102	0.575106	1
2	Snhg10	0.00101267	1.0611	1
2	Grwd1	0.00102207	0.950317	1
2	Cyb5b	0.00107343	0.366413	1
2	D030028A08Rik	0.00108108	1.19796	1
2	Il15ra	0.00109068	0.281	1
2	Psenen-ps	0.00109722	0.292676	1
2	Snhg17	0.00112032	0.603791	1
2	Fbp1	0.00113702	0.284146	1
2	Rab5b	0.00115113	0.486573	1
2	Nifk	0.00118978	0.758894	1
2	Timm17b	0.00122749	0.593901	1
2	Grpel2	0.00124218	0.315647	1
2	Tm9sf2	0.00124527	0.409429	1
2	Tgds	0.00126893	0.672981	1
2	Itgb7	0.00127585	0.59777	1
2	Cd244a	0.00129272	0.756735	1
2	Treml2	0.00133956	0.637824	1
2	Zfp35	0.00136463	0.348165	1
2	Etfb	0.00136944	0.351752	1
2	Tnfaip3	0.00140031	0.253016	1
2	Tbc1d10c	0.00143694	0.316856	1
2	Cetn3	0.00148237	0.592122	1
2	Ndufaf6	0.00150803	0.37035	1
2	Bcap29	0.00151547	0.641628	1
2	Sp3os	0.00152346	0.889287	1
2	Gimap1os	0.00155471	0.548169	1
2	Chmp5	0.00157079	0.728181	1
2	Snord13	0.00162285	0.639712	1
2	4933439C10Rik	0.00162382	1.47031	1
2	Zfand6	0.00162821	0.279085	1
2	Gm50240	0.00165523	1.58733	1
2	Efcab14	0.00165689	0.417461	1
2	Cyhr1	0.0016596	0.550661	1
2	Clns1a	0.00166558	0.392005	1
2	Serpini1	0.00167508	0.425902	1
2	Nudt19	0.00167509	0.495371	1
2	Dlg3	0.00175769	0.339522	1
2	Pet100	0.00176414	0.312866	1
2	Mcts1	0.00177094	0.598181	1
2	Apoe	0.00180444	0.304531	1
2	Pglyrp1	0.00181128	0.508772	1
2	Rinl	0.00183752	0.565074	1
2	Rab3il1	0.00187861	0.309237	1
2	Ly9	0.00188092	0.770598	1
2	Wrap73	0.00188642	0.886897	1
2	Icam2	0.00189367	0.611634	1
2	Tfap4	0.00190457	0.473604	1
2	Ipo11	0.00190716	0.455891	1
2	Pafah2	0.00194947	0.569544	1
2	Mtap	0.00195654	0.627737	1
2	As3mt	0.00199636	0.655329	1
2	Rnf5	0.00201419	0.756524	1
2	Abhd13	0.002101	1.0763	1
2	Ifi47	0.00213243	0.488935	1
2	Trub1	0.00216437	0.407321	1
2	Decr2	0.00218292	0.749625	1
2	Ppcdc	0.00219262	0.591544	1
2	Pex7	0.00226339	0.342349	1
2	Fam193b	0.0022792	0.682054	1
2	Trmt112	0.00233583	0.305182	1
2	Zdhhc9	0.00238528	1.93111	1
2	Pif1	0.00239439	1.03891	1
2	Slc37a4	0.00240505	0.467356	1
2	Cd63	0.00241058	0.329848	1
2	Acadvl	0.00241099	0.587972	1
2	Tha1	0.00242521	0.399512	1
2	3110009E18Rik	0.00244409	1.30203	1
2	Skp1a	0.00246355	0.264861	1
2	Rdh14	0.00253476	0.513193	1
2	Clec4e	0.00263068	1.09775	1
2	Cipc	0.00276855	0.592537	1
2	Usp50	0.00278719	0.489093	1
2	Idh3b	0.00281141	0.359598	1
2	Slc35f2	0.00282576	1.27004	1
2	Mutyh	0.00291639	0.543494	1
2	Ndufv3	0.00292628	0.444663	1
2	Idua	0.00295992	0.931321	1
2	Gm11427	0.00302899	0.524154	1
2	BC029722	0.00306698	0.784437	1
2	Irf3	0.00307482	0.489643	1
2	Rpp38	0.00307832	0.820457	1
2	Lyl1	0.0031807	0.433081	1
2	Smpd1	0.00322452	0.494497	1
2	Polr2d	0.00323026	0.250689	1
2	Arid3b	0.00325143	1.47171	1
2	Mrps35	0.00326159	0.419594	1
2	Orc5	0.00327231	0.706709	1
2	Taok2	0.00328596	1.21002	1
2	Apba3	0.00331599	0.93282	1
2	Cept1	0.00335828	0.633375	1
2	Dgcr6	0.00336295	0.46214	1
2	Snx6	0.00336299	0.443838	1
2	Pdxp	0.00346685	0.927234	1
2	Fcgr3	0.00353247	1.18455	1
2	Mydgf	0.00358092	0.508844	1
2	Ndufb4	0.00360783	0.310695	1
2	Nemp1	0.00369108	0.899496	1
2	Mansc1	0.00369221	1.18011	1
2	Xxylt1	0.0037043	0.33865	1
2	Glb1l	0.00370882	0.84763	1
2	Zdhhc4	0.00373613	0.354918	1
2	Emc8	0.00378852	0.29263	1
2	Blmh	0.00382904	0.416256	1
2	Telo2	0.00384555	0.304607	1
2	Polr2l	0.00386278	0.549334	1
2	Lyar	0.00396552	0.265332	1
2	Vps28	0.00402189	0.362513	1
2	Ndufaf4	0.00402289	0.920934	1
2	Aspscr1	0.00402457	0.365095	1
2	Aga	0.00402869	0.870444	1
2	Timm8a1	0.00410073	0.463831	1
2	Immt	0.00415705	0.668045	1
2	D630045J12Rik	0.00421913	0.633048	1
2	Pak4	0.00423986	0.808286	1
2	Mrpl36	0.00426098	0.302326	1
2	Cd3eap	0.00426117	0.5806	1
2	Cstf2t	0.00430185	1.17739	1
2	Rfx7	0.00441502	1.26477	1
2	Poglut2	0.00446618	0.68558	1
2	Parp14	0.00454742	1.15632	1
2	Camk1	0.00463379	0.254027	1
2	Naxe	0.00466828	0.543887	1
2	Idh2	0.00467764	0.328185	1
2	Fbxo4	0.0047366	0.449664	1
2	2610035D17Rik	0.00477627	0.440545	1
2	Tmem203	0.00477988	0.537047	1
2	Mocs1	0.00483176	0.996842	1
2	Sash3	0.00483532	0.269317	1
2	Med17	0.00492433	0.432889	1
2	Gm8960	0.00492846	0.357111	1
2	Ffar2	0.00494469	0.524708	1
2	Ndufa4	0.00494701	0.356549	1
2	Ap4m1	0.00497179	1.17407	1
2	Bcor	0.00500135	0.345842	1
2	Arsk	0.00502321	3.01942	1
2	Slc25a27	0.00508793	0.278616	1
2	Coq6	0.00512947	1.10875	1
2	Vldlr	0.00517115	1.16476	1
2	Ift20	0.00519304	0.520937	1
2	Dock5	0.00526737	1.14903	1
2	Erich1	0.00528426	0.934341	1
2	Tmem177	0.00542707	0.400691	1
2	2310040G24Rik	0.00550317	0.258593	1
2	BC028528	0.00554751	0.367103	1
2	Aen	0.00561929	0.995893	1
2	Twf2	0.00566991	0.570469	1
2	Cdca7	0.00570772	0.430965	1
2	Dync1i2	0.00576611	0.591338	1
2	Cd151	0.00581742	1.29252	1
2	D030056L22Rik	0.00585341	0.422919	1
2	Gm20342	0.00587858	0.30553	1
2	Gstt2	0.00588815	0.263986	1
2	Gpr108	0.00599123	0.506551	1
2	Hk3	0.00601508	0.433742	1
2	Rsrp1	0.00604547	0.590569	1
2	Ccdc130	0.00614024	0.54901	1
2	Ttc5	0.0062284	0.767974	1
2	Sec23ip	0.00629129	0.503504	1
2	Thap4	0.00633905	0.813886	1
2	Ak4	0.00642951	0.436581	1
2	Gpatch4	0.00644437	0.416846	1
2	Ppcs	0.00648861	0.955606	1
2	Tmem184c	0.00648898	1.07399	1
2	Crtap	0.00658165	0.648831	1
2	Cdca7l	0.00671048	0.674607	1
2	Dhrs1	0.00680883	0.616679	1
2	Parp11	0.00681629	0.363961	1
2	Ikbke	0.00694596	1.04512	1
2	Eno1	0.00721325	0.353893	1
2	Nup37	0.00727221	0.470916	1
2	Map3k20	0.00735741	0.414765	1
2	Lag3	0.00735994	0.370318	1
2	Tagap1	0.00737924	0.549448	1
2	Gm8430	0.00738576	0.276447	1
2	Kbtbd3	0.0073964	0.951203	1
2	Phpt1	0.0074191	0.275473	1
2	Gm25360	0.00743009	0.641994	1
2	Tgs1	0.00743428	0.443673	1
2	Oas3	0.00746077	0.856083	1
2	Vill	0.00748321	1.19693	1
2	Xpo6	0.00769414	0.579286	1
2	Zfp467	0.00773301	0.633612	1
2	Lbhd1	0.0077421	1.31482	1
2	Tmem176a	0.00783073	0.383462	1
2	mt-Tr	0.00783793	0.568972	1
2	Rab37	0.00791604	0.407284	1
2	Sirt3	0.00796999	0.388154	1
2	1700037H04Rik	0.00802485	0.558458	1
2	Metap1d	0.00810547	0.607986	1
2	Adat1	0.00816517	1.40275	1
2	Srm	0.00817194	0.252484	1
2	Pomgnt2	0.00818179	0.40991	1
2	Tmem238	0.00831103	0.535459	1
2	Ipo7	0.00843983	0.28964	1
2	Gga3	0.00844663	0.674823	1
2	Ccdc51	0.00852817	1.59998	1
2	Mtln	0.00857114	0.265602	1
2	Npm3	0.00860259	0.685383	1
2	Krit1	0.0086554	0.313694	1
2	Ssb	0.00872439	0.287115	1
2	Myd88	0.00878821	0.303343	1
2	Sp100	0.00909609	0.981438	1
2	Slc28a2	0.00924426	0.950511	1
2	Gm12115	0.00936172	0.307803	1
2	Dtd1	0.00946683	0.477575	1
2	Bfar	0.00961365	0.502972	1
2	Fuca2	0.0097056	0.280048	1
2	Nxpe3	0.00975463	0.647071	1
2	Sestd1	0.00975991	1.36801	1
2	Pdxk	0.00978885	0.465826	1
2	0610009B22Rik	0.0098014	0.899976	1
2	Galt	0.00982562	0.254326	1
2	Sirpa	0.0098682	0.547416	1
2	Epm2aip1	0.00986989	0.690161	1
2	Acad10	0.00987615	0.672597	1
2	Inpp4b	0.0098956	1.20064	1
2	Tmem209	0.0099062	0.489342	1
2	Gnpat	0.00991094	0.598944	1
3	Dntt	1.2666e-38	3.00534	2.30242e-34
3	Tmsb10	9.48807e-37	1.18353	1.72474e-32
3	Wfdc17	2.05748e-32	2.48171	3.74009e-28
3	Flt3	3.8089e-30	1.64491	6.92383e-26
3	Gm13588	9.9354e-30	1.16881	1.80606e-25
3	Cd69	6.88956e-28	2.32696	1.25238e-23
3	Nfkbia	3.62123e-25	1.28339	6.58268e-21
3	Macroh2a1	9.95416e-24	0.944945	1.80947e-19
3	Nfkbiz	2.80858e-21	1.2178	5.10544e-17
3	Junb	2.86344e-21	1.15279	5.20517e-17
3	Ccl4	5.41459e-20	2.17607	9.84264e-16
3	Btg2	6.36849e-19	1.67408	1.15766e-14
3	Ccl3	1.16699e-18	2.35429	2.12135e-14
3	Marcksl1	3.35649e-18	1.37307	6.10143e-14
3	Gpr171	1.7675e-17	1.24047	3.21297e-13
3	Nfkbid	4.0739e-17	1.45271	7.40554e-13
3	Rps24	1.92099e-16	0.513759	3.49198e-12
3	Lsp1	3.34066e-16	1.34488	6.07265e-12
3	Actg1	3.5422e-16	0.858446	6.43901e-12
3	Nr4a1	1.36751e-14	0.912184	2.48586e-10
3	Dusp5	1.91688e-14	0.938075	3.4845e-10
3	Satb1	3.25707e-14	1.95254	5.9207e-10
3	Fth1	5.05053e-14	0.552737	9.18086e-10
3	Cd33	8.27245e-13	3.21799	1.50377e-08
3	Ramp1	1.88952e-12	0.764385	3.43477e-08
3	H2-Ob	1.98179e-12	1.92402	3.60249e-08
3	Plac8	2.15332e-12	0.732694	3.91431e-08
3	Cd53	2.74076e-12	0.716676	4.98215e-08
3	Rpl18a	2.95204e-12	0.350404	5.36623e-08
3	mt-Co1	3.22593e-12	0.469783	5.8641e-08
3	Dusp2	3.49838e-12	1.31364	6.35936e-08
3	Stk17b	9.32921e-12	1.14324	1.69586e-07
3	Mef2c	4.26482e-11	1.11587	7.7526e-07
3	Gimap6	4.29069e-11	0.800968	7.79962e-07
3	Evl	5.58825e-11	2.65957	1.01583e-06
3	Fos	5.93087e-11	0.906726	1.07811e-06
3	Tespa1	9.2802e-11	1.19319	1.68696e-06
3	Hsp90ab1	1.58659e-10	0.469995	2.88411e-06
3	Cd34	1.83804e-10	0.666267	3.3412e-06
3	Rps9	2.07935e-10	0.356539	3.77984e-06
3	Fau	2.14322e-10	0.298994	3.89594e-06
3	Crip1	3.33794e-10	0.987182	6.06771e-06
3	Srgn	6.01605e-10	0.564832	1.0936e-05
3	Pik3ap1	7.53937e-10	1.63662	1.37051e-05
3	1700003C15Rik	7.69197e-10	0.422422	1.39825e-05
3	Rgs2	8.53294e-10	1.3503	1.55112e-05
3	Gm32554	1.00014e-09	2.55967	1.81806e-05
3	Cd52	1.00847e-09	0.779624	1.8332e-05
3	Zfp36	1.05066e-09	0.921109	1.9099e-05
3	Arpp21	1.23083e-09	2.80644	2.2374e-05
3	Gm9844	1.7454e-09	0.351595	3.17279e-05
3	Rps3	1.8936e-09	0.378557	3.44218e-05
3	Eef1a1	2.58593e-09	0.336449	4.7007e-05
3	Rps29	3.73166e-09	0.275454	6.78341e-05
[truncated: 3,590 more rows]
