# Supplementary material for: SETD5 modulates homeostasis of hematopoietic stem cells by mediating RNA Polymerase II pausing in cooperation with HCF-1
Source: Leukemia. 2021 Dec 1;36(4):1111–22. doi: 10.1038/s41375-021-01481-1 (PMC8979820; doi:10.1038/s41375-021-01481-1)
Supplement: Supplementary file 6 — Supplemental Table 5 [file 41375_2021_1481_MOESM6_ESM.xlsx]

## Sheet: Table S2
Table S5 (Related to Figure 5). List of proteins that were identified by MS analysis.
List of proteins that were identified by MS in MEL cells				List of proteins that were identified by MS in Hela cells.
Symbol	Accession	SETD5 FLAG	CT	Symbol	Accession	SETD5 FLAG	CT
SETD5	Q5XJV7	13	0	SETD5	Q9C0A6	14	0
THRAP3	Q8BV76	7	0	cDNA FLJ95154	B2RAW0	8	0
H3F3A/H3F3B	E0CZ27	3	0	OGT	O15294	7	0
HIST1H3C	A0A1W2P768	3	0	HCFC1	A0A223PQH6	6	0
HIST1H3F	A1L0V4	3	0	RPL26	P61254	5	0
HIST1H3I	A1L0U3	3	0	HNRPUL1	A0A024R0J9	4	0
RBBP6	A0A338P6W1	2	0	cDNA FLJ75526	A8K6Y1	4	0
ARNTL	A0A1B0GS77	1	0	NOLC1	Q96J17	4	0
ATOH8	Q99NA2	1	0	DNA helicase	B4DLA6	4	0
Btbd35f1	Q5FWA1	1	0	DOCK7	Q96N67	4	0
CCNF	P51944	1	0	RPS11	M0QZC5	4	0
CFL1	P18760	1	0	HIP1	O00291	3	0
FOXM1	Q6P1H7	1	0	cDNA FLJ37560 fis	B3KT34	3	0
GPS1	A0A140LJB7	1	0	NOP2	P46087	3	0
H2AFY	Q9QZQ8	1	0	HPCAL1	E9PC71	3	0
HCFC1	B1AUX2	1	0	TRIM28	M0R0K9	3	0
HIST1H1C	Q5SZA3	1	0	DRG1	Q9Y295	3	0
HIST1H1D	Q149Z9	1	0	cDNA FLJ54121	B4E2T4	3	0
Hist1h1e	P43274	1	0	LIN7C	G3V1D4	3	0
HIST1H1T	I7HFT9	1	0	FGFR2-AHCYL1	V5YQL4	1	0
Hnrnpa1	Q3UK83	1	0	cDNA FLJ56250	B4DVC8	3	0
KIF20B	Q80WE4	1	0	RPL37A	G5E9R3	3	0
MED15	A0JLM5	1	0	SEC61A1	P61619	3	0
NOL7	A0A1Y7VMS4	1	0	MICAL3	Q7RTP6	3	0
Nolc1	A0A286YDT3	1	0	cDNA FLJ50934	B4DZT3	3	0
NPM1	Q5U438	1	0	CARD10	Q17RA1	3	0
PARP1	Q3TX36	1	0	RNA transcription	Q5RLJ0	3	0
PRDM1	Q60636	1	0	ACP1	G5E9R5	3	0
RAD50	Q3UNL2	1	0	G3BP2	A0A024RDB2	3	0
RRP9	Q91WM3	1	0	DIAPH1	A0A2R8Y5N1	2	0
SCNM1	Q8K136	1	0	UBTD1	Q9HAC8	2	0
SENP7	E9Q1L5	1	0	cDNA FLJ94450	B2R9L6	1	0
Snrpa	Q62189	1	0	HINT1	P49773	2	0
SREK1	Q6P3Z1	1	0	CDK1	A0A024QZP7	1	0
SRSF11	Q8CGI3	1	0	G22P1	Q6IC76	2	0
SURF6	Q3V1X4	1	0	DENND1A	A0A0A0MS48	2	0
TCERG1	Q3TH57	1	0	cDNA FLJ76427	A8K6X9	2	0
TFAP2D	Q91ZK0	1	0	HMGB2	D6R9A6	1	0
THAP4	Q6P3Z3	1	0	EGFR	Q75MF2	2	0
TRIM33	Q99PP7	1	0	AHNAK2	Q8IVF2	2	0
XRCC6	P23475	1	0	LEMD2	A0A220T1R7	2	0
Zfp108/Zfp93	E9Q8I5	1	0	ELOC	R4GMY8	2	0
CTR9	Q05DK2	7	0	DYNLL1	P63167	2	0
SETD5	Q5XJV7	7	0	FAM98B	Q52LJ0	2	0
CDK11A	P24788	4	0	KLC1	H0YGB8	2	0
AKAP8	Q9DBR0	3	0	RPL11	Q5VVC8	2	0
CSE1L	E9Q1T9	3	0	CASK	A0A2R8Y3B3	2	0
HCFC1	B1AUX2	3	0	WDR1	Q53GN4	2	0
OGT	Q8CGY8	2	0	GARS	A0A090N8G0	2	0
BICDL2	Q8CHW5	2	0	CYBRD1	Q53TN4	2	0
Gm4847	G3X946	2	0	cDNA FLJ13778 fis	Q9H8B9	2	0
HIST1H4A	Q6B822	2	0	RPS13	P62277	2	0
HNRNPU	Q8VEK3	2	0	S100A16	Q96FQ6	2	0
HTATSF1	Q8BGC0	2	0	ATP5F1D	P30049	2	0
NUP155	Q3UL43	2	0	COL23A1	Q86Y22	2	0
RBM6	Q5DTS4	2	0	SLC25A13	Q75KX8	2	0
RBM27	Q5SFM8	2	0	RBM1	Q2VIN3	2	0
SART3	Q9JLI8	2	0	TRIOBP	F6WYE2	2	0
SF3B3	B2RSV4	2	0	COPZ1	F8VXB1	2	0
Ubap2l	Q8BJ53	2	0	MTHFD1L	Q5JYA8	2	0
2410022M11Rik	Q9CRH7	1	0	cDNA FLJ30049 fis	B3KNN7	2	0
BAZ1A	O88379	1	0	S100A1	B2R5H0	2	0
BRAT1	D6RE40	1	0	cDNA FLJ50827	B4DPL0	2	0
BRCC3	P46737	1	0	GDA	Q9Y2T3	2	0
C5orf51	Q8BR90	1	0	ESYT2	H7BXI1	2	0
CCAR1	Q8CH18	1	0	IMMT	H7C463	2	0
CCDC7	E9Q9Y3	1	0	SAPS3	A0A024R5F3	2	0
CCDC68	Q8BVC4	1	0	HADHB	B5MD38	2	0
CDKN2C	Q3U054	1	0	DKFZp586I1223	Q9UG64	2	0
CENPF	E9Q3P4	1	0	RPL24	C9JXB8	2	0
DDX1	Q91VR5	1	0	RPL15	E7EX53	2	0
DENND4A	Q8CBI8	1	0	CD58	B1AMW1	2	0
DUSP27	Q148W8	1	0	WBSCR1	Q75MU1	2	0
EML6	Q5SQM0	1	0	DHX38	B4DM30	2	0
EPC1	Q3UG01	1	0	GFPT1	Q06210	2	0
FAM98C	F6ZXW2	1	0	cDNA FLJ52360	B4DY72	2	0
Gm6793	B2RXM2	1	0	MS-F1 light chain variable region	A0A0X9V9B3	2	0
Gm17190	V9GX38	1	0	CAPN2	B4E1R7	2	0
H2AFV	Q3THW5	1	0	SRP68	K7EN53	1	0
H2AFX	P27661	1	0	S100A13	Q99584	1	0
H2AFZ	P0C0S6	1	0	EIF4A3	I3L3H2	1	0
HDAC4	Q6NZM9	1	0	SNRNP70	M0QYR1	1	0
HIST1H1C	P15864	1	0	BTF3	H0Y9Y1	1	0
HIST1H1D	P43277	1	0	FAM98A	Q05CT2	1	0
Hist1h1e	P43274	1	0	cDNA FLJ50940	B4E138	1	0
HIST1H1T	Q07133	1	0	MUC1	A6ZIE5	1	0
HIST1H2AA	Q8CGP7	1	0	HNRNPL	B4DVF8	1	0
Hist1h2aa	Q8CGP4	1	0	IMPDH1	C9J029	1	0
HIST1H2AB	C0HKE5	1	0	OFD1	Q6P668	1	0
HIST1H2AC	C0HKE8	1	0	LRRC59	Q96AG4	1	0
HIST1H2AD	C0HKE1	1	0	BQ8482_430016	A0A2P9ATF0	1	0
HIST1H2AE	C0HKE6	1	0	cDNA FLJ75793	I7GPQ7	1	0
HIST1H2AG	C0HKE7	1	0	DDX41	B3KRK2	1	0
HIST1H2AH	A3KPD0	1	0	KPNA3	O00505	1	0
HIST1H2AJ	Q8CGP5	1	0	CPNE3	O75131	1	0
HIST1H2AK	C0HKE2	1	0	GART	Q15374	1	0
HIST1H2AL	C0HKE4	1	0	SRPK2	P78362	1	0
HIST1H2AM	C0HKE3	1	0	PPP1R9B	Q96SB3	1	0
Hist1h2ap	C0HKE9	1	0	cDNA FLJ50056	B4DQN8	1	0
HIST1H2BA	A0JNS9	1	0	cDNA FLJ53983	B4DGM5	1	0
HIST1H2BB	Q64475	1	0	IGHMBP2	P38935	1	0
Hist1h2bh	Q64478	1	0	SLIRP	H0YJW7	1	0
HIST1H2BK	B2RVD5	1	0	NASP	H0YDS9	1	0
HIST1H2BL	A0JLV3	1	0	SF3B1	A0JLT9	1	0
HIST1H2BN	B2RTK3	1	0	DNAJC21	A0A2R8Y4N5	1	0
HIST1H2BO	Q8CGP2	1	0	PPP3CA	E9PPC8	1	0
HIST2H2AB	Q64522	1	0	FLYWCH2	Q96CP2	1	0
HIST2H2AC	Q149V4	1	0	CCNT1	Q9NR57	1	0
HIST2H2BF	Q64525	1	0	PARK7	K7EN27	1	0
HIST3H2A	A2AB79	1	0	CUL4B	K4DI93	1	0
HNRNPA0	Q9CX86	1	0	OPA1	H7C141	1	0
Hnrnpa1	Q5EBP8	1	0	MSH6	A0A087WYT6	1	0
Hnrnpa3	Q5FB19	1	0	RFC2	H7C5P4	1	0
HNRNPA2B1	B7ZP22	1	0	H1-5	P16401	1	0
Iglv1	Q9D8W4	1	0	Histone deacetylase	B7Z3S4	1	0
Iglv3	A0A0B4J1K5	1	0	RP9	Q8TA86	1	0
ILF3	A0A1L1STE4	1	0	HLTF	H7C5K0	1	0
KIF20B	Q80WE4	1	0	TRMT10C	C9JVB6	1	0
KPNB1	Q7TSZ6	1	0	SOD1	X5D5A9	1	0
MCM7	D3Z6N3	1	0	MTA2	O94776	1	0
METTL3	A0A0R4J041	1	0	UPF1	A0A024R7L5	1	0
MROH6	V9GX81	1	0	HMGA1	Q5T6U8	1	0
MSANTD4	Q91YU3	1	0	PTMA	B8ZZQ6	1	0
MSL1	Q6PDM1	1	0	POLR2H	C9JLU1	1	0
MTREX	Q8BTX6	1	0	COPS4	D6RD63	1	0
MYBL1	Q3ZB49	1	0	TOPEUc domain-containing protein	Q9BVT2	1	0
NAT10	Q8K224	1	0	SNRPN	J3KRY3	1	0
NHS	B9EJX2	1	0	KHSRP	M0QXW7	1	0
NIPBL	Q6KCD5	1	0	cDNA FLJ59343	B4DM67	1	0
NOP14	Q8R3N1	1	0	ABRAXAS2	Q15018	1	0
PARP1	P11103	1	0	POLR2E	B4DJ89	1	0
PHF3	B2RQG2	1	0	GPS1	J3QQX0	1	0
PLEKHG3	Q4VAC9	1	0	KHDRBS1	B4E043	1	0
POLQ	Q80XB7	1	0	RCC2	A5PLK7	1	0
POLR3E	Q9CZT4	1	0	PSMB3	A0A087WXQ8	1	0
PRKRIP1	D3YXD3	1	0	GRB2	J3KT38	1	0
Prm1	Q8CEM2	1	0	EIF6	B7ZBH1	1	0
PRPF40A	Q9R1C7	1	0	HSPC148	A0A024R3B4	1	0
RBM5	A0A0A6YX44	1	0	cDNA FLJ60857	B4DSH9	1	0
RPL10A	D6RE43	1	0	CAND1	H0YH27	1	0
SART1	Q9Z315	1	0	CUL4A	A0A087WWN2	1	0
SENP7	Q9CRF0	1	0	NACA	F8W1N5	1	0
SF3A1	Q8BKK2	1	0	PSMD11	J3QRY4	1	0
SF3B1	Q99NB9	1	0	SPATS2L	B8ZZZ7	1	0
SF3B2	Q3UJB0	1	0	SMC2	A0A0C4DGE5	1	0
SMC3	Q6P5E5	1	0	NIFK	H7BZL0	1	0
SND1	Q3TRW3	1	0	MYO1C	I3L2C3	1	0
SREK1	A0A1B0GSB4	1	0	PSMA3	P25788	1	0
Srrm3	Q80WV7	1	0	ILF3	K7EQ75	1	0
SRRT	Q99MR6	1	0	POU4F3	D3DQF6	1	0
SRSF11	Q8C0Z3	1	0	MORF4L1	H0YNX3	1	0
SSRP1	A2AW05	1	0	DIABLO	K7X1S0	1	0
SURF6	Q3V1X4	1	0	C11orf58	E9PRZ9	1	0
TATDN2	F8VQE6	1	0	SNRPC	P09234	1	0
THAP4	A0A087WPE8	1	0	SEC13	P55735	1	0
TP63	O88898	1	0	cDNA FLJ51135	B4DXD1	1	0
TSNAX	A0A1D5RLR0	1	0	SMEK1	Q8N6W1	1	0
UHRF2	Q7TMI3	1	0	SRGAP2	Q5VZB4	1	0
ZNF536	Q8K083	1	0	SNRPF	P62306	1	0
ZW10	O54692	1	0	cDNA FLJ51772	B7Z8K4	1	0
TAF15	Q8BQ46	3	0	HAT1	O14929	1	0
CDK11A	P24788	2	0	S100A6	R4GN98	1	0
PSMC2	Q3U5V3	2	0	CAP1	Q5T0R8	1	0
SETD5	Q5XJV7	2	0	Glucose-6-phosphate 1-dehydrogenase isoform a	I3V9R4	1	0
TBL1X	Q9QXE7	2	0	DAD1	F5GXX5	1	0
TBL1XR1	A0A0J9YV90	2	0	PTGES3	Q15185	1	0
ATAD2	G3X963	1	0	AMPD2	E9PIJ1	1	0
CEP170	H7BX26	1	0	FH	A0A0S2Z3S9	1	0
CSNK2A1	Q61177	1	0	FABP3	S4R371	1	0
DDX10	Q8BRE3	1	0	cDNA FLJ53009	B4DHR1	1	0
GPS1	B1ATU4	1	0	SLC39A7	A2AAT0	1	0
GTF2I	G3UYJ6	1	0	ALD	Q6TGM0	1	0
H2AFV	B2RVP5	1	0	FN3K	B3KNR9	1	0
H2AFX	P27661	1	0	cDNA FLJ59828	B4DP94	1	0
H2AFZ	G3UWL7	1	0	DDX6	Q8IV96	1	0
Hist1h2aa	Q8CGP4	1	0	CAV1	C9JKI3	1	0
HIST1H2AA	Q8CGP7	1	0	TACC3	H0Y8F2	1	0
HIST1H2AB	C0HKE5	1	0	cDNA FLJ45139 fis	Q6ZSX8	1	0
HIST1H2AC	C0HKE8	1	0	Glutamate dehydrogenase	Q59FQ4	1	0
HIST1H2AD	C0HKE1	1	0	VCL	B4DTM7	1	0
HIST1H2AE	C0HKE6	1	0	KPNA1	C9J352	1	0
HIST1H2AG	C0HKE7	1	0	SLC16A1	B4DKS0	1	0
HIST1H2AH	A3KPD0	1	0	FAM120A	A0A0C4DG79	1	0
HIST1H2AJ	Q8CGP5	1	0	TMOD1	P28289	1	0
HIST1H2AK	C0HKE2	1	0	BQ8482_150095	A0A2P9AHC3	1	0
HIST1H2AL	C0HKE4	1	0	YTHDF2	B5BU99	1	0
HIST1H2AM	C0HKE3	1	0	RNA helicase	Q9H8T8	1	0
Hist1h2ap	C0HKE9	1	0	PPFIA1	Q59FZ5	1	0
HIST1H2BA	P70696	1	0	MELTF	P08582	1	0
HIST1H2BB	Q64475	1	0	DTX4	Q9Y2E6	1	0
HIST1H2BD	Q9D2U9	1	0	SYNPO	A7MD96	1	0
HIST1H2BJ	Q64524	1	0	cDNA FLJ12728 fis	B3KMV5	1	0
HIST1H2BK	Q8CGP1	1	0	Non-specific serine/threonine protein kinase	B4DHI4	1	0
HIST1H2BL	A0JLV3	1	0	CCDC88A	A0A2R8Y885	1	0
HIST1H2BN	P10854	1	0	CRIP1	P50238	1	0
HIST1H2BO	Q8CGP2	1	0	GPX1	Q6NSD4	1	0
HIST1H4A	Q6B822	1	0	HSPG2	A0A024RAB6	1	0
HIST1H4C	Q61667	1	0	LARP1	H0YC73	1	0
HIST2H2AB	Q64522	1	0	cDNA FLJ94328	B2R9C3	1	0
HIST2H2AC	Q149V4	1	0	PGAM1	P18669	1	0
HIST2H2BF	Q64525	1	0	SSR1	C9J3L8	1	0
HIST3H2A	Q8BFU2	1	0	TECR	M0R3C3	1	0
HIST3H2BB	Q8CGP0	1	0	HEL-S-55	V9HW35	1	0
HNRNPR	Q3UZI0	1	0	cDNA FLJ53854	B4DQI9	1	0
KHSRP	A0A3B2WCD8	1	0	cDNA FLJ51627	B4DGW2	1	0
NCAPG2	Q6DFV1	1	0	SMTN	Q59F18	1	0
NOB1	Q8BW10	1	0	cDNA FLJ14643 fis	B3KNH9	1	0
PAF1	Q8K2T8	1	0	RPN2	B4DJL0	1	0
PES1	Q5SQ20	1	0	ERP44	Q9BS26	1	0
SALL2	A0A2I3BQV4	1	0	TALDO1	B4DID5	1	0
SRP72	A0PJ97	1	0	SNX1	H0YK42	1	0
SYNCRIP	Q7TMK9	1	0	cDNA FLJ56583	B4DU69	1	0
TLN2	Q71LX4	1	0	DNAJA2	A0A087WT48	1	0
U2AF2	Q80XR5	1	0	HSPA14	Q6P155	1	0
UBE2O	Q6ZPJ3	1	0	MDH2	G3XAL0	1	0
USP7	Q6A4J8	1	0	CSF2RB	L0R5A1	1	0
VRK1	Q8CA60	1	0	REPS1	H0YCR2	1	0
YLPM1	Q9R0I7	1	0	VAPB	E5RK64	1	0
Flii	Q9JJ28	8	6	DSG1	Q02413	1	0
Thrap3	Q8BZN7	7	3	ATP5PB	Q5QNZ2	1	0
Bclaf1	Q8K019	5	2	BQ8482_350081	A0A2P9AQL1	1	0
Gtf2i	Q3UHU8	16	6	SRM	K7EL89	1	0
Lrpprc	Q6PB66	16	4	RPL21	G3V1B3	1	0
Thrap3	Q569Z6	13	10	ATP synthase subunit gamma	B4DL14	1	0
Flii	Q9JJ28	13	3	SRP72	A0PJJ5	1	0
Ncl	P09405	11	6	cDNA FLJ46074 fis	Q6ZRV0	1	0
Aldh1l2	D3Z6B9	11	2	AP2S1	P53680	1	0
Jak1	Q3U8P8	10	5	ROCK1	A0A0U1RQV4	1	0
Mcm6	Q3ULG5	8	3	SLC25A3	F8VVM2	1	0
Bclaf1	Q8K019	7	8	SEC22B	O75396	1	0
Dhx38	Q80X98	7	2	TTC7A	I6L9J2	1	0
Trim28	Q62318	6	2	RPS23	D6RD47	1	0
Ddb1	Q3U1J4	6	2	SIPA1L3	Q8IUV1	1	0
Eef2	Q3UZ14	5	1	N90-VRC38.03 light chain variable region	A0A1W6IYJ4	1	0
Mcm4	Q3UA65	5	1	SNX9	Q59ES5	1	0
Sfpq	Q8VIJ6	4	1	COL4A2	P08572	1	0
Mcm2	P97310	4	1	cDNA FLJ59980	B4DTJ1	1	0
Psmd1	Q8CGI9	3	1	WFIKKN1	Q96NZ8	1	0
Pfkfb3	A7UAK8	13	10	NAGK	E9PPU6	1	0
Ddx3x	B9EKE9	10	7	DKFZp686M19106	Q5H9P4	1	0
Lmna	P48678	7	4	VAPA	A8KA83	1	0
Pcbp1	P60335	5	1	SRPRB	H7C4H2	1	0
Fus	Q8CFQ9	5	3	cDNA FLJ78930	B7Z9R6	1	0
Psmd13	Q9WVJ2	4	1	AKAP2	Q9Y2D5	1	0
Hnrnpk	B2M1R6	4	2	cDNA FLJ12664 fis	Q9H9L9	1	0
Ruvbl1	P60122	3	1	VDAC1	B4DEI3	1	0
				EPB41L1	Q4VXN2	1	0
				CHCHD3	A0A286YEX5	1	0
				ALDH3A2	J3QS00	1	0
				TFEB	B1AKB5	1	0
				GOLGA2	A0A1W2PQY5	1	0
				EIF2S2	Q3B7I9	1	0
				CWF19L2	H7C3G7	1	0
				DKFZp451J085	Q658Z6	1	0
				ARHGDIA	J3KRE2	1	0
				CETN3	E5RK82	1	0
				cDNA FLJ42779 fis	B3KWD0	1	0
				cDNA FLJ51625	B4DUL5	1	0
				CAT	Q8TAK2	1	0
				EPB41L5	Q4ZG32	1	0
				FMNL1	K7EMY8	1	0
				PPA1	A8K0P2	1	0
				DDOST	U3KQ84	1	0
				HACD3	H3BMZ1	1	0
				MMTAG2	Q9BU76	1	0
				PDIA6	Q15084	1	0
				cDNA FLJ39747 fis	B3KUF5	1	0
				CPNE8	E7ENV7	1	0
				FLG2	Q5D862	1	0
				CIP29	Q567R9	1	0
				TM4SF1	F8WF27	1	0
				ASPH	E5RHJ2	1	0
				BOLA2	Q9H3K6	1	0
