# Supplementary material for: SETD5 modulates homeostasis of hematopoietic stem cells by mediating RNA Polymerase II pausing in cooperation with HCF-1
Source: Leukemia. 2021 Dec 1;36(4):1111–22. doi: 10.1038/s41375-021-01481-1 (PMC8979820; doi:10.1038/s41375-021-01481-1)
Supplement: Supplementary file 7 — Supplemental Table 6 [file 41375_2021_1481_MOESM7_ESM.xlsx]

## Sheet: Table S3
Table S6 (Related to Figure 5). List of SETD5 interacting proteins.
MS data in references	MS data in Hela cells	MS data in MEL cells	References VS our data	References VS Hela MS	References VS MEL MS	Hela MS VS MEL MS
Symbol (Osipovich' paper)	Symbol	Symbol	Symbol	Symbol	Symbol	Symbol
SMC3	SETD5	SETD5	OGT	SLC25A3	CTR9	DHX38
GTF3C1	CDNA FLJ95154	THRAP3	SF3B1	SMC2	DDB1	SRP72
HEATR1	OGT	H3F3A/H3F3B	HCFC1	HLTF	TBL1X	KHSRP
CTR9	HCFC1	HIST1H3C	SETD5	DNAJA2	NAT10	TRIM28
INTS1	RPL26	HIST1H3F		CAND1	TLN2	NOLC1
NUP160	HNRPUL1	HIST1H3I		MSH6	HNRNPA2B1	GPS1
DDX21	CDNA FLJ75526	RBBP6		MYO1C	SMC3	ILF3
PAF1	NOLC1	ARNTL		WDR1	SF3A1	OGT
POLR2B	DNA HELICASE	ATOH8		CDK1	BCLAF1	SF3B1
OGT	DOCK7	BTBD35F1		CAP1	MCM7	HCFC1
IFT140	RPS11	CCNF		RPN2	CCAR1	SETD5
ERCC6L	HIP1	CFL1		POLR2E	CFL1
NUMA1	CDNA FLJ37560 FIS	FOXM1		OGT	XRCC6
CAD	NOP2	GPS1		SF3B1	RAD50
AIFM1	HPCAL1	H2AFY		HCFC1	RBM5
KPNB1	TRIM28	HCFC1		SETD5	NOP14
TBL3	DRG1	HIST1H1C			MCM4
GTF3C3	CDNA FLJ54121	HIST1H1D			HIST1H2BK
IRS4	LIN7C	HIST1H1E			NCAPG2
IFT122	FGFR2-AHCYL1	HIST1H1T			JAK1
ANAPC1	CDNA FLJ56250	HNRNPA1			MCM6
HNRNPH1	RPL37A	KIF20B			RUVBL1
CDC73	SEC61A1	MED15			AKAP8
SMPD4	MICAL3	NOL7			PAF1
WDR3	CDNA FLJ50934	NOLC1			LMNA
NCAPG2	CARD10	NPM1			KPNB1
IFT172	RNA TRANSCRIPTION	PARP1			SF3B2
ITPR3	ACP1	PRDM1			DDX3X
DNAJC13	G3BP2	RAD50			SF3B3
RPL23	DIAPH1	RRP9			OGT
RUVBL1	UBTD1	SCNM1			SF3B1
ACTL6A	CDNA FLJ94450	SENP7			HCFC1
LEO1	HINT1	SNRPA			SETD5
DDX5	CDK1	SREK1
WDR75	G22P1	SRSF11
MARS	DENND1A	SURF6
KIAA1967	CDNA FLJ76427	TCERG1
SMARCC2	HMGB2	TFAP2D
MYO1C	EGFR	THAP4
SMC4	AHNAK2	TRIM33
NCAPD3	LEMD2	XRCC6
INTS2	ELOC	ZFP108/ZFP93
URB2	DYNLL1	CTR9
LTN1	FAM98B	SETD5
SETD5	KLC1	CDK11A
TUBB6	RPL11	AKAP8
RCN2	CASK	CSE1L
RPAC1	WDR1	OGT
PCBP2	GARS	BICDL2
CTPS1	CYBRD1	GM4847
IGF2BP3	CDNA FLJ13778 FIS	HIST1H4A
ZC3HC1	RPS13	HNRNPU
TUBG1	S100A16	HTATSF1
RAD21	ATP5F1D	NUP155
ARCN1	COL23A1	RBM6
AKAP8	SLC25A13	RBM27
LRRC40	RBM1	SART3
RRP44	TRIOBP	SF3B3
NOC3L	COPZ1	UBAP2L
CDC16	MTHFD1L	2410022M11RIK
ARHGAP22	CDNA FLJ30049 FIS	BAZ1A
GTSE1	S100A1	BRAT1
COPB1	CDNA FLJ50827	BRCC3
DDX20	GDA	C5ORF51
KIF20A	ESYT2	CCAR1
CDC27	IMMT	CCDC7
INTS7	SAPS3	CCDC68
CDC45	HADHB	CDKN2C
NAT10	DKFZP586I1223	CENPF
GTF3C2	RPL24	DDX1
AP3B1	RPL15	DENND4A
PHF8	CD58	DUSP27
NUP133	WBSCR1	EML6
WDR35	DHX38	EPC1
ZNF687	GFPT1	FAM98C
RAD50	CDNA FLJ52360	GM6793
SUPT6H	MS-F1 LIGHT CHAIN VARIABLE REGION	GM17190
VPRBP	CAPN2	H2AFV
SMARCA4	SRP68	H2AFX
TICRR	S100A13	H2AFZ
IQGAP2	EIF4A3	HDAC4
MCM3AP	SNRNP70	HIST1H2AA
NCOR1	BTF3	HIST1H2AB
FBN2	FAM98A	HIST1H2AC
RPL10	CDNA FLJ50940	HIST1H2AD
POLR2E	MUC1	HIST1H2AE
FAM110C	HNRNPL	HIST1H2AG
RPS9	IMPDH1	HIST1H2AH
PPP1CA	OFD1	HIST1H2AJ
BCCIP	LRRC59	HIST1H2AK
NAP1L1	BQ8482_430016	HIST1H2AL
DNAJA2	CDNA FLJ75793	HIST1H2AM
ERLIN2	DDX41	HIST1H2AP
MESDC1	KPNA3	HIST1H2BA
DDX17	CPNE3	HIST1H2BB
SLC25A1	GART	HIST1H2BH
MAGT1	SRPK2	HIST1H2BK
DNAJB11	PPP1R9B	HIST1H2BL
KPNA2	CDNA FLJ50056	HIST1H2BN
TMPO	CDNA FLJ53983	HIST1H2BO
NFXL1	IGHMBP2	HIST2H2AB
NONO	SLIRP	HIST2H2AC
GTF3C4	NASP	HIST2H2BF
USP39	SF3B1	HIST3H2A
ZKSCAN1	DNAJC21	HNRNPA0
MTPAP	PPP3CA	HNRNPA3
GTF3C5	FLYWCH2	HNRNPA2B1
TMEM209	CCNT1	IGLV1
EHD4	PARK7	IGLV3
KIAA0391	CUL4B	ILF3
MARK2	OPA1	KPNB1
MUM1	MSH6	MCM7
AP2M1	RFC2	METTL3
L3MBTL2	H1-5	MROH6
NKRF	HISTONE DEACETYLASE	MSANTD4
IWS1	RP9	MSL1
ZBTB10	HLTF	MTREX
TRAF3IP1	TRMT10C	MYBL1
ABCF2	SOD1	NAT10
PIP5K1C	MTA2	NHS
PRPF4B	UPF1	NIPBL
NLRC3	HMGA1	NOP14
ZNF148	PTMA	PHF3
AFG3L2	POLR2H	PLEKHG3
MTA1	COPS4	POLQ
DNM2	TOPEUC DOMAIN-CONTAINING PROTEIN	POLR3E
ATP2A2	SNRPN	PRKRIP1
MTHFD1	KHSRP	PRM1
NOM1	CDNA FLJ59343	PRPF40A
NUP107	ABRAXAS2	RBM5
INTS3	POLR2E	RPL10A
MED14	GPS1	SART1
ANKRD28	KHDRBS1	SF3A1
ARHGAP30	RCC2	SF3B1
DDX54	PSMB3	SF3B2
CLASP2	GRB2	SMC3
CEBPZ	EIF6	SND1
RFC1	HSPC148	SRRM3
WDR6	CDNA FLJ60857	SRRT
DDB1	CAND1	SSRP1
DOCK8	CUL4A	TATDN2
EIF4G1	NACA	TP63
HLTF	PSMD11	TSNAX
FANCD2	SPATS2L	UHRF2
MYO7A	SMC2	ZNF536
SHPRH	NIFK	ZW10
TTC37	MYO1C	TAF15
PI4KA	PSMA3	PSMC2
URB1	ILF3	TBL1X
FAT3	POU4F3	TBL1XR1
DST	MORF4L1	ATAD2
AP2A2	DIABLO	CEP170
CAND1	C11ORF58	CSNK2A1
HCFC1	SNRPC	DDX10
INTS4	SEC13	GTF2I
POLR2A	CDNA FLJ51135	HIST1H2BD
EIF4A1	SMEK1	HIST1H2BJ
HSPA5	SRGAP2	HIST1H4C
ITPR2	SNRPF	HIST3H2BB
RANGAP1	CDNA FLJ51772	HNRNPR
LTBP1	HAT1	KHSRP
DDX3X	S100A6	NCAPG2
SMC1A	CAP1	NOB1
RPN2	GLUCOSE-6-PHOSPHATE 1-DEHYDROGENASE ISOFORM A	PAF1
HSPA9	DAD1	PES1
MSH6	PTGES3	SALL2
MCM4	AMPD2	SRP72
GNL3	FH	SYNCRIP
LBR	FABP3	TLN2
POLE	CDNA FLJ53009	U2AF2
AHCTF1	SLC39A7	UBE2O
NUP188	ALD	USP7
MSH2	FN3K	VRK1
PPP1R10	CDNA FLJ59828	YLPM1
FBL	DDX6	FLII
SMC2	CAV1	BCLAF1
SUGP2	TACC3	LRPPRC
KIF22	CDNA FLJ45139 FIS	NCL
DYNC1H1	GLUTAMATE DEHYDROGENASE (NAD(P)(+))	ALDH1L2
ALDH18A1	VCL	JAK1
NUP93	KPNA1	MCM6
CNBP	SLC16A1	DHX38
CPVL	FAM120A	TRIM28
ATP5B	TMOD1	DDB1
STT3B	BQ8482_150095	EEF2
NOP58	YTHDF2	MCM4
HSP90AB1	RNA HELICASE	SFPQ
SLC25A3	PPFIA1	MCM2
WDR19	MELTF	PSMD1
PELO	DTX4	PFKFB3
MAP1B	SYNPO	DDX3X
XRCC5	CDNA FLJ12728 FIS	LMNA
NU205	NON-SPECIFIC SERINE/THREONINE PROTEIN KINASE	PCBP1
DDX50	CCDC88A	FUS
CDK1	CRIP1	PSMD13
NXF1	GPX1	HNRNPK
AHNK2	HSPG2	RUVBL1
MED23	LARP1
TOP3A	CDNA FLJ94328
G5E9L8	PGAM1
SRC8	SSR1
RPA1	TECR
MYO1B	HEL-S-55
SPIN1	CDNA FLJ53854
HELLS	CDNA FLJ51627
SYIC	SMTN
SF3A1	CDNA FLJ14643 FIS
DHX37	RPN2
TRAP1	ERP44
CUL7	TALDO1
LDHB	SNX1
ACTC	CDNA FLJ56583
MDN1	DNAJA2
ADT3	HSPA14
PRKDC	MDH2
AMOT	CSF2RB
CTBP2	REPS1
F8VQ10	VAPB
HSP71	DSG1
EF1A1	ATP5PB
TBB5	BQ8482_350081
SR140	SRM
LAMA3	RPL21
SF3B14	ATP SYNTHASE SUBUNIT GAMMA
ARHG2	SRP72
SYRC	CDNA FLJ46074 FIS
CK084	AP2S1
NPM	ROCK1
sPRP31	SLC25A3
RL10A	SEC22B
MUC16	TTC7A
MBB1A	RPS23
NU153	SIPA1L3
CHD1L	N90-VRC38.03 LIGHT CHAIN VARIABLE REGION
HNRPM	SNX9
LONM	COL4A2
LDHA	CDNA FLJ59980
RS2	WFIKKN1
TCPG	NAGK
DOC11	DKFZP686M19106
ADT2_	VAPA
EF1B	SRPRB
ABCD3	CDNA FLJ78930
P5CR2	AKAP2
AN36C	CDNA FLJ12664 FIS
ANR11	VDAC1
ZMYM2	EPB41L1
LMO7	CHCHD3
PSA	ALDH3A2
ZNF77	TFEB
ATD3A	GOLGA2
PKP2	EIF2S2
SNRNP200	CWF19L2
EIF4B	DKFZP451J085
PKM	ARHGDIA
TUBA1B	CETN3
HSPA8	CDNA FLJ42779 FIS
RANBP2	CDNA FLJ51625
DHX15	CAT
VIM	EPB41L5
DSP	FMNL1
EIF3A	PPA1
C1QBP	DDOST
FANCI	HACD3
WAPAL	MMTAG2
NOP14	PDIA6
EIF2AK3	CDNA FLJ39747 FIS
TCP1	CPNE8
PRPF8	FLG2
MCM7	CIP29
ZMYM3	TM4SF1
CCAR1	ASPH
RBM14	BOLA2
BLM
RUVBL2
EPRS
TUFM
FLNA
CEP70
WDR1
SMD2
TRIM21
ATP5A1
SF3B3
CFL1
STK38L
TUBB4B
RPS27A
CORO1C
PCNA
HIST1H2BK
WDR77
EEF1D
HDAC1
SF3B2
SYNE2
MGA
EEF1G
PRDX6
JAK1
DDX19A
SNRPD1
FSIP2
DPY19L1
SCYL2
RIF1
TTN
XRCC6
RBM17
CLNS1A
CAPZB
RIOK1
MCM6
PRMT5
SF3B1
EFTUD2
ZDBF2
E2F7
RBM10
LMNA
CHERP
RBM5
SATB2
TMOD3
STK38
ACTB
KIF11
DOCK4
LMNB1
RNF219
MYO1D
HDX
DARS
LMNB2
PPM1B
EMD
SF3A3
CORO1B
MYH10
HIST1H3A
DCD
SRRM2
DBN1
AMY2A
MYO6
MYH9
SVIL
TMOD2
IGFN1
BCLAF1
PRRC2C
SACS
MKI67
TLN2
MYO5A
PRDX1
CAP1
MYO5B
CAP2
GSN
SPTAN1
SPTBN1
MACF1
MLL1
ZFHX4
STAB2
KDM3B
TM131
SYCP2
LIMA1
TPM3
SYNE1
ZC3H13
CAPZA1
DDX23
Symbol (Deliu' paper)
ANKRD11
SETD5
NCOR1
LEO1
HDAC3
CTR9
NCOR2
PAF1
TBL1X
CDC73
PPP1R10
ZC3H18
OGT
NUMA1
RBM25
SMARCD1
EIF4A1
MYEF2
RPS19
MYO18A
TUBA4A
Symbol (Wang' paper)
SETD5
EHMT2
ENO1
H2AC14
HNRNPA2B1
H2BS1
MSN
LCP1
